# Supplementary material for: A Markov random field model-based approach for differentially expressed gene detection from single-cell RNA-seq data
Source: Brief Bioinform. 2022 May 5;23(5):bbac166. doi: 10.1093/bib/bbac166 (PMC9487630; doi:10.1093/bib/bbac166)
Supplement: supplementary_table_1_bbac166 [file supplementary_table_1_bbac166.xlsx]

## Sheet: ExN_InN
	Excit..Neuron	Inhib..Neuron
ENSMUSG00000026073.Il1r2	1.60031	1.57819
ENSMUSG00000026822.Lcn2	4.74145	21.5562
ENSMUSG00000086907.Gm15298	1.08908	1.25736
ENSMUSG00000041261.Car8	-1.5724	-3.29584
ENSMUSG00000034855.Cxcl10	4.08387	3.77276
ENSMUSG00000041453.Rpl21	-1.23809	-1.64663
ENSMUSG00000084947.Gm15594	-1.08628	-1.09861
ENSMUSG00000040026.Saa3	2.31254	2.11021
ENSMUSG00000025492.Ifitm3	2.21784	1.92369
ENSMUSG00000031762.Mt2	1.76298	1.30406
ENSMUSG00000032368.Zic1	-1.68948	-2.93386
ENSMUSG00000035352.Ccl12	3.88671	21.2971
ENSMUSG00000021067.Sav1	2.35001	1.7367
ENSMUSG00000021250.Fos	-1.58924	-1.50408
ENSMUSG00000022602.Arc	-1.25959	-1.71979
ENSMUSG00000062713.Sim2	-5.0689	-5.57215
ENSMUSG00000038418.Egr1	-1.75683	-1.6666
ENSMUSG00000059040.Eno1b	-1.03629	-1.09861

## Sheet: Astro_Oligo
	Astrocytes	Oligodendrocytes
ENSMUSG00000033740.St18	-1.15745	-1.06396
ENSMUSG00000086509.Nkx2-2os	-1.27046	-1.14117
ENSMUSG00000039501.Znfx1	1.0692	1.60031
ENSMUSG00000027562.Car2	-1.16499	-1.33088
ENSMUSG00000034640.Tiparp	1.84284	1.00823
ENSMUSG00000039037.St6galnac5	-1.34107	-1.04982
ENSMUSG00000028927.Padi2	-1.8718	-1.46283
ENSMUSG00000028967.Errfi1	1.1977	1.48302
ENSMUSG00000029313.Aff1	1.52975	1.91692
ENSMUSG00000025511.Tspan4	1.60944	2.57452
ENSMUSG00000043259.Fam13c	-1.13579	-1.34156
ENSMUSG00000035673.Sbno2	3.65874	1.2205
ENSMUSG00000031681.Smad1	1.08401	1.05121
ENSMUSG00000031762.Mt2	2.07146	1.69494
ENSMUSG00000031765.Mt1	1.83839	1.14272
ENSMUSG00000022094.Slc39a14	2.84086	1.59826
ENSMUSG00000032537.Ephb1	-1.10898	-1.11826
ENSMUSG00000018427.Ypel2	-1.11241	-1.26832
ENSMUSG00000004040.Stat3	1.89965	1.13036
ENSMUSG00000021025.Nfkbia	1.81967	1.1956
ENSMUSG00000046768.Rhoj	2.1247	1.40571
ENSMUSG00000021091.Serpina3n	3.05243	1.88707
ENSMUSG00000024222.Fkbp5	2.31911	1.18639
ENSMUSG00000023067.Cdkn1a	1.87819	1.97234

## Sheet: Astro_OPC
	Astrocytes	OPC
ENSMUSG00000026104.Stat1	2.19103	1.99243
ENSMUSG00000039501.Znfx1	1.0692	1.67964
ENSMUSG00000027864.Ptgfrn	1.08091	1.12546
ENSMUSG00000039701.Usp53	1.69029	1.55463
ENSMUSG00000028583.Pdpn	1.19942	1.31824
ENSMUSG00000029722.Agfg2	1.51059	1.30495
ENSMUSG00000059991.Nptx2	1.42583	1.02339
ENSMUSG00000038301.Snx10	1.22699	1.61892
ENSMUSG00000055320.Tead1	1.36252	1.05416
ENSMUSG00000038587.Akap12	1.58563	1.41982
ENSMUSG00000037876.Jmjd1c	1.19055	1.38629
ENSMUSG00000031762.Mt2	2.07146	1.74601
ENSMUSG00000031765.Mt1	1.83839	1.34491
ENSMUSG00000022094.Slc39a14	2.84086	1.3633
ENSMUSG00000062151.Unc13c	-1.93908	-1.05711
ENSMUSG00000018899.Irf1	3.32023	1.87877
ENSMUSG00000092157.Gm17268	22.0842	21.2685
ENSMUSG00000035385.Ccl2	22.6179	22.0517
ENSMUSG00000004040.Stat3	1.89965	1.57735
ENSMUSG00000020941.Map3k14	1.48427	1.05779
ENSMUSG00000021025.Nfkbia	1.81967	1.83621
ENSMUSG00000046768.Rhoj	2.1247	2.05645
ENSMUSG00000021133.Susd6	1.01075	1.06471
ENSMUSG00000021091.Serpina3n	3.05243	2.35503
ENSMUSG00000065968.Ifitm7	2.10587	1.70475
ENSMUSG00000041974.Spidr	1.39759	1.11514
ENSMUSG00000022912.Pros1	1.95774	2.21102
ENSMUSG00000024222.Fkbp5	2.31911	1.84103
ENSMUSG00000039954.Stk32a	2.29455	1.00412
ENSMUSG00000024998.Plce1	2.32367	1.60227
