# Supplementary material for: A Markov random field model-based approach for differentially expressed gene detection from single-cell RNA-seq data
Source: Brief Bioinform. 2022 May 5;23(5):bbac166. doi: 10.1093/bib/bbac166 (PMC9487630; doi:10.1093/bib/bbac166)
Supplement: supplementary_table_2_bbac166 [file supplementary_table_2_bbac166.xlsx]

## Sheet: edgeR
Astro	ExN	InN	MG	Oligo	OPC
Cxcl10	Ccl3	Ifitm3	Saa3	Npsr1	Ccl2
Ccl2	Socs3	Stat3	Ccl3	Tspan4	Gm17268
Iigp1	Clcnka		Il12b	Adamts2	Gm28873
Gm17268	Lemd1		Tnf	Setdb2	Gm3448
Ccl7			Il1a	Cdkn1a	Serpina3n
Gm4951			Socs3	Aff1	Ermard
Osmr			Msr1	Serpina3n	Pros1
Lcn2			Il1rn	Ninj2	Morn3
Cxcl1			Ccl5	Slc22a23	Rhoj
Socs3			Ccl4	Mt2	Stat1
H2-Q4			Spp1	Adamts1	Irf1
Cd14			AW112010	Sytl2	Nedd9
Gbp5			Ccl12	Pnpla2	Adamts9
Parp14			Tnfaip3	Znfx1	Fkbp5
Ptx3			Cd14	Slc39a14	Nfkbia
Ifit1			Tlr2	Gm3448	Fam19a1
Lrg1			Ms4a6d	Errfi1	Mt2
Icam1			Srgn	D8Ertd82e	Ifitm7
Rtp4			Gpr84	Cab39l	Znfx1
Oasl2			Sdc4	Dnajb2	Snx10
Irgm2			Icam1	Cxxc5	Plce1
Sbno2			Arhgap24	Gm11437	Stat3
Rsad2			H2-K1	Ddc	Usp53
Fas			Ccl9	Sbno2	Pmp22
Gbp2			Pik3r6	Elmsan1	Itpkb
Irf1			Mt2	Zfos1	Fam196b
Serpina3n			Plek	Rb1	Akap12
Hk2			Pstpip2	Arfgap3	Trim62
Gfap			Hck	Acaca	Jmjd1c
Serping1			Fmnl2	Synpr	Pvt1
A2m			Ier3	Stat3	Slc39a14
Ggta1			Nfkbia	Spns2	Mt1
Cpne8			Gm26522	Lamc1	Fstl4
Dennd3			Ms4a6c	Smad1	Pdpn
Il13ra1			Il4ra	Ermard	Agfg2
Slc39a14			H2-D1	Tiparp	Slc7a14
Cd44			Slco2b1		Kank1
Relb			Rab8b		Add3
Irgm1			Lcp1		Itgav
Asap3			Pid1		Paqr8
Ifitm3			Vsir		Ptgfrn
Irf9			Sod2		Bmp4
Cyr61			Pik3r5		Bcl2
Gadd45g			Zfos1		Snx25
Plpp4			Ptpn1		Dscaml1
Gbp7			Aff1		Susd6
Plce1			Susd6		Unc13c
1700024P16Rik			Ncf1		Coq2
Hes5			Ctsc		Tead1
Stk32a			Cd53		Rhoq
H2-D1			Mt1		Maml3
Bag3			Stat3		Apex2
Stat1			Fcer1g		Acer3
Foxo6os			B4galt1		Stk32a
Gcnt2			Fyb
Rhoj			Cpd
Ifitm7			Lpp
Ier3			Cd302
Mt2			Etv6
Junb			Pik3ap1
Dpysl3			Cflar
Cgnl1			Pvt1
E230001N04Rik			Lyn
Tap2			Rnf169
Pros1			Abi1
Unc13c			Snx18
Itih5			Cacna1d
Prkcd			Tet2
Stat2			Arhgap31
Stat3			P2ry12
Pappa			Ptprj
Nfkbiz			Sgk1
Cdkn1a			Plxdc2
Padi2			Fcgr1
D030055H07Rik			Hmha1
Adamtsl4			Snx10
Tiparp			Ifngr1
Mt1			Pacsin2
Nfkbia			Mtdh
Rnf122			Abca1
H2-K1			Pou2f2
Far1os			Nop56
Irs2			Rhoq
Abcb1b			Wnk1
Herc6			Hivep3
Hgf			Fam105a
Slc25a34			Dennd4a
Usp53			Grm3
4930578G10Rik
Tnip2
Parp9
Sgcd
Thbs4
Tspan4
Tbc1d9b
Rhbdf1
Fbf1
Akap12
Ilk
E530001K10Rik
Cklf
Aff1
Agfg2
Rnf213
Slc35e4
Map3k14
Plekhg1
Kcnt1
Gm11713
Plxna2
Slc25a13
Slc7a11
Napepld
Ptprj
Nln
Pitpnc1
Efr3b
Nptx2
Notch3
Mtss1l
Smim3
Csf1
Spidr
Tnfrsf1a
Ezh2
Acat3
Chil1
2610035D17Rik
C4b
Ifitm2
Pllp
Etv6
Kcnab3
Parp12
Trib1
Tead1
Ptch1
Cmtm3
Arhgef3
Gm12216
Far1
St6galnac5
Car8
Anxa7
Il33
Mpg
Sdc4
Tprkb
Ampd3
Spon1
Shisa6
Gm2163
Socs2
Nkx2-2os
Azin1
Cdh4
Greb1
Ptpn2
2021-03-03
Gm26835
Opalin
Gab2
Tpmt
Mrps6
Ddx58
Abca1
B2m
Aacs
Dio2
Snx10
Sorbs1
Ell2
Pdlim4
Dhrs1
Cp
Pcbp3
Tor3a
Gfod2
Pdpn
Ifi27
Errfi1
Gm15345
Rev3l
Gm13305
Jmjd1c
Pou2f1
Ppp1r3c
Tmbim1
Rin2
Wbp1l
Pde8b
Dst
Man1a
Mfhas1
Kdm6b
Car2
Gm12394
Zfp536
Ano6
Ciapin1
Ezr
St18
Fgfr1
Ntan1
Fam13c
Lrtm2
Stk40
Dennd4a
Il11ra1
Zcchc14
Ypel2
Lrch1
Ephb1
Stxbp3
Ctnna1
Rnf144a
Cntrl
Letm2
Gm17750
Smad1
Glis3
Sfxn5
Mcee
Kri1
Fndc3b
Eif2b2
Slc41a1
Ubr7
Hacd2
Erbb2ip
S100a13
Amotl1
Tmem87b
Ccbl2
Fat3
Clic4
Rhbdl3
Ascc3
Nxpe3
Aldh1l1
Gm11266
Pik3c2a
Slc25a18
Mbd1
Id2
Usp40
Susd6
Mfsd2a
Prune2
Sall2
Lrp6
Tet1

## Sheet: edgeR-MARBLES
Astro	ExN	InN	MG	Oligo	OPC
Cxcl10	Csf3	Gm42912	Saa3	Npsr1	Ccl2
Ccl2	Ccl7	Lcn2	Ccl3	Tspan4	Gm17268
Iigp1	Sim2	Ccl12	Cxcl10	Adamts2	Gm28873
Gm17268	Ccl3	Sim2	Il12b	Gm26883	Gm3448
Ccl7	Cxcl2	Gabra6	Cxcl2	Setdb2	Serpina3n
Gm4951	Lcn2	Cbln3	Tnf	Cdkn1a	Ermard
Osmr	Ccl2	Cxcl10	Il1a	Rftn1	Pros1
Lcn2	Gpr84	Car8	Socs3	Aff1	Morn3
Cxcl1	Cxcl10	Zic1	Msr1	Serpina3n	Hif3a
Socs3	Ccl12	Saa3	Irg1	Ninj2	Rhoj
H2-Q4	Cxcl1	Ifitm3	Ccl2	Zfp804b	Stat1
Cd14	Ccl5	Ebf1	Lcn2	Trim59	Irf1
Gbp5	Tlr2	Sav1	Cxcl1	Slc22a23	Nedd9
Parp14	Ccl4	Arc	Slamf1	Mt2	Adamts9
Ptx3	Il1a	Egr1	Il1rn	Mboat2	Fkbp5
Ifit1	Iigp1	Rpl21	Oasl2	Adamts1	Nfkbia
Lrg1	AW112010	Slc17a6	Cd274	Sgk3	Fam19a1
Icam1	Cd14	Il1r2	Steap4	Sytl2	Mt2
Rtp4	Gbp2	Fos	Gm17268	Pnpla2	Ifitm7
Oasl2	Gm17268	Megf11	Relb	Znfx1	Znfx1
Irgm2	Irf7	Mt2	Ccl5	Slc39a14	Snx10
Sbno2	Npas4	Tpm3-rs7	Ccl4	Tmcc2	Plce1
Rsad2	Isg15	Ak4	Il1b	Shtn1	Stat3
Fas	Sav1	Gm15298	Spp1	Gm3448	Usp53
Bst2	Rap1gapos	Crhr1	AW112010	Gng11	Pmp22
Gbp2	Saa3	Calb1	Ch25h	Errfi1	Itpkb
Irf1	Spp1	Otx2os1	Gbp5	Gm5087	Fam196b
Serpina3n	Ifitm1	Stat3	Ccl12	D8Ertd82e	Akap12
Hk2	Ifitm3	Gpr26	Tnfaip3	Cab39l	Trim62
Gfap	Ccl9	Ubc	Cd14	Padi2	Jmjd1c
Serping1	Il1b	Gm15594	Tlr2	Gm42413	Pvt1
A2m	Zfp36	Eno1b	Ms4a6d	Dnajb2	Slc39a14
Ggta1	Sec14l5	Kcnj10	Irf1	St3gal4	Mt1
Cpne8	Gbp7	Zcchc12	Ccl7	Rhoj	Fstl4
Dennd3	Socs3	St18	Iigp1	Samd4	Pdpn
Il13ra1	Ms4a6c	Kcnk10	Srgn	Cxxc5	Agfg2
Slc39a14	Ifit1	Ubb	Gpr84	Chn2	Slc7a14
Cd44	Gbp5	Diras2	Sdc4	Fnbp1	Kank1
Relb	Rtp4	Car2	Ifitm3	Tma16	Add3
Irgm1	Mt2	Tubb2a	Icam1	Insc	Itgav
Asap3	Egr1	Ttyh2	Aoah	Fam13c	Paqr8
Saa3	Zic1	Gm11100	Il6	Car2	Ptgfrn
Ifitm3	Cml3	Bdnf	Casp4	Gm11437	Spidr
Irf9	Srgn	Krt12	Birc3	Mob3b	Bmp4
Cyr61	Bst2	Tuba1a	Gpr34	Hhip	Bcl2
Gadd45g	Il1r2		Bst2	Pik3c2b	Snx25
Plpp4	Fos		Arhgap24	Aspa	Dscaml1
Gbp7	Car8		H2-K1	Gab1	Susd6
Plce1	Nr4a3		Cybb	Ddc	Map3k14
Fkbp5	Nr4a2		Ccl9	Map6d1	Unc13c
1700024P16Rik	Egr4		Pim1	Ypel2	Coq2
Hes5	Clcnka		Pik3r6	Tox	Neat1
Stk32a	Chil1		Mt2	Pcdh11x	Tead1
H2-D1	Ms4a6d		Rnf213	Ankub1	Rhoq
Bag3	Mid1		Malt1	Tshz2	Maml3
Stat1	Ncf1		Dusp16	Sbno2	Apex2
Foxo6os	Ctla2a		Plek	Rnf220	Nptx2
Gcnt2	Bace2		Pstpip2	Nfkbia	Acer3
Rhoj	Mt1		Hck	Elmsan1	Stk32a
Ifitm7	Grp		Fcgr2b	Zfos1
Ier3	Arc		Vasp	Fkbp5
Mt2	BC023719		Cd83	Rb1
Junb	Fam196b		Fmnl2	1700042O10Rik
Dpysl3	Rpl21		Ier3	Parm1
Cgnl1	1700047F07Rik		Spata13	Arfgap3
E230001N04Rik	Oasl2		Gm10851	Acaca
Tap2	Smim3		Cd74	Pde8a
Pros1	Gfap		Nfkbia	Mt1
Unc13c	Fcer1g		Sbno2	Nkx2-2os
Itih5	Golm1		Gm26522	Synpr
Prkcd	Lemd1		Ms4a6c	Shroom2
Stat2	Lrp4		Nfkbiz	Zfand4
Stat3	Acss1		Parp14	Stat3
Pappa	Agmat		Il4ra	Ephb1
Nfkbiz	Irf9		Stat1	Tmeff2
Cdkn1a	Zfp804b		H2-D1	Phyhipl
Padi2	Gm15298		RP23-89C10	Spns2
D030055H07Rik	Gm15594		Slco2b1	Pak7
Adamtsl4	Irf1		Rab8b	Ppid
Tiparp	Fcgr1		Alpk1	Slain1
Mt1	A830036E02Rik		Lcp1	Ano4
Nfkbia	C1ql2		Pid1	St18
Rnf122	Npas1		Lacc1	Lamc1
H2-K1	Osmr		Vsir	Gna12
Far1os	Eno1b		Cd300lf	Smad1
Irs2	Cckbr		Sod2	St6galnac5
Abcb1b	Tshz2		Slc39a14	Hs3st1
Herc6	Parp14		Samsn1	Cdh10
Hgf	Rassf3		Pik3r5	Elovl6
Slc25a34			Zfos1	Plxnb3
Usp53			Ptpn1	Dennd5a
4930578G10Rik			Aff1	Tnfaip6
Tnip2			Susd6	Ermard
Parp9			Mthfs	Tiparp
Sgcd			Cpq	Rap1a
Thbs4			Ncf1
Tspan4			Ctsc
Tbc1d9b			Nadk
Rhbdf1			Cp
Fbf1			Slc31a2
Akap12			Cd53
Ilk			Mt1
E530001K10Rik			Stat3
Cklf			Gcnt2
Aff1			Ms4a6b
Agfg2			Rbm47
Rnf213			Fcer1g
Slc35e4			Sla
Trim30a			B4galt1
Map3k14			Fyb
Plekhg1			Cpd
Kcnt1			Lpp
Gm11713			Nfe2l2
Plxna2			Tmem87b
Slc25a13			Cd302
Slc7a11			Etv6
Napepld			Pik3ap1
Ptprj			B2m
Nln			Cflar
Pitpnc1			Pvt1
Efr3b			Nfkb1
Nptx2			Lyn
Notch3			Rnf169
Mtss1l			Abi1
Smim3			Snx18
Csf1			Irak2
Spidr			Cacna1d
Tnfrsf1a			Tet2
Ezh2			Arhgap31
Acat3			P2ry12
Chil1			Kdm6b
2610035D17Rik			C1qb
C4b			Pde7b
Ifitm2			Ptprj
Pllp			Sgk1
Etv6			Plxdc2
Kcnab3			Fcgr1
Parp12			Hmha1
Trib1			Snx10
Tead1			Ifngr1
Ptch1			Pacsin2
Cmtm3			Mtdh
Arhgef3			Fkbp5
Gm12216			Abca1
Far1			C1qa
St6galnac5			Adgre1
Car8			Pou2f2
Anxa7			Junb
Il33			Nop56
Mpg			Rhoq
Sdc4			Socs2
Tprkb			Hk2
Ampd3			Wnk1
Spon1			Hivep3
Shisa6			Ctsz
Gm2163			Fam105a
Socs2			Mir142hg
Nkx2-2os			Adap2
Azin1			Diaph2
Cdh4			Dennd4a
Greb1			Nwd2
Ptpn2			Rffl
2021-03-03			Bcl2l1
Gm26835			Zeb2
Opalin			Ly6e
Gab2			Hba-a1
Tpmt			Erdr1
Mrps6			Cst3
Ddx58			C1qc
Mro			Gm43713
Abca1			Arhgef3
B2m			Meis2
Zbtb16			Grm3
Aacs			Csmd3
Dio2			Prkcd
Snx10			Sst
Sorbs1
Ell2
Pdlim4
Dhrs1
Cp
Pcbp3
Tor3a
Gpc6
Gfod2
Pdpn
Ifi27
Olfm3
Errfi1
Gm15345
Rev3l
Gm13305
Jmjd1c
Pou2f1
Arrdc2
Ppp1r3c
Tmbim1
Rin2
Wbp1l
Pde8b
Dst
Man1a
Mfhas1
Kdm6b
Car2
Gm12394
Zfp536
Ano6
Ciapin1
Ezr
St18
Fgfr1
Ntan1
Apod
Fam13c
Lrtm2
Stk40
Dennd4a
Il11ra1
Zcchc14
Ypel2
Lrch1
Ephb1
Stxbp3
Ctnna1
Rnf144a
Cntrl
Letm2
Gm17750
Smad1
Ptgfrn
Pml
Glis3
Prkca
Sfxn5
Mcee
Kri1
Fndc3b
Eif2b2
Slc41a1
Znfx1
Ubr7
Hacd2
Erbb2ip
S100a13
Amotl1
Tmem87b
Ccbl2
Fat3
Clic4
Slc31a2
Rhbdl3
Ascc3
Nxpe3
Aldh1l1
Slc35d1
Gm11266
Pik3c2a
Slc25a18
Mbd1
Id2
Usp40
Zfp423
Susd6
Mfsd2a
Prune2
Sall2
Lrp6
Tet1

## Sheet: scDEA
Astro	ExN	InN	MG	Oligo	OPC
Dst	Il1r2	Fh1	Rnf149	St18	Paqr8
Stat1	C1ql2	Lcn2	Stat1	Sgk3	Stat1
Tmbim1	Lemd1	Bdnf	Pid1	Tmeff2	Bcl2
Usp40	Chil1	Zcchc12	Mapkapk2	Dnajb2	Itpkb
Slc41a1	Fcer1g	Pgk1	Fcgr2b	Scg2	Itgav
Kif21b	Lcn2	Gm15298	Fcgr3	Gm28375	Maml3
Pou2f1	Nr4a2	Car2	Fcer1g	Tmcc2	Ptgfrn
Plxna2	Lrp4	Ankrd34a	Slamf1	Pik3c2b	Usp53
Itih5	Il1a	Calb1	Gm10851	Lamc1	Trim62
Lcn2	Il1b	Gm42912	Plxdc2	Usp6nl	Pdpn
Cntrl	Acss1	Cxcl10	Il1rn	Prkcq	Coq2
Ggta1	Lbp	Setd1b	Lcn2	Fnbp1	Morn3
Serping1	Sdc4	Ubc	Fmnl2	Tnfaip6	Snx10
Ptprj	Tshz2	Rpl21	Ptprj	Pak7	Adamts9
E530001K10Rik	Gm15298	Gng11	B2m	Znfx1	Fam19a1
Cd44	Mid1	Gm15594	Tmem87b	Zfos1	Hif3a
B2m	Tlr2	Saa3	Il1a	Plxnb3	Akap12
Tmem87b	Gbp2	Slc17a6	Il1b	Pcdh11x	Jmjd1c
Rin2	Car8	Gpr26	Nop56	Shroom2	Snx25
Nkx2-2os	Nr4a3	Ifitm3	Cst3	Car2	Mt2
Sdc4	1700047F07Rik	Cbln1	Hck	Ankub1	Mt1
Znfx1	Rap1gapos	Mt2	Sdc4	Trim59	Bmp4
Cdh4	Clcnka	Calb2	Zfos1	Rap1a	Dscaml1
Il13ra1	Agmat	Otx2	Ptpn1	Tox	Unc13c
Car2	Isg15	Cbln3	Ctsz	Rnf220	Limk2
Cp	Zfp804b	Tpm3-rs7	Cybb	Errfi1	Fam196b
Fndc3b	Cxcl1	Msantd4	Gpr34	Zfp804b	Fstl4
Slc7a11	Cxcl2	Npsr1	P2ry12	Hs3st1	Irf1
Tiparp	Cxcl10	Megf11	Tlr2	Gm42413	Gm17268
Ptx3	Spp1	Gsta4	Fcgr1	Parm1	Ccl2
Adamtsl4	Selplg	Zic1	Cd53	Aff1	Stat3
Stxbp3	Oasl2	Gabra6	Alpk1	Sh2b2	Map3k14
Olfm3	Ncf1	Ebf1	Gbp5	Gna12	Nedd9
Usp53	Hspb1	Ubb	Lyn	Gng11	Nfkbia
Gbp5	Rpl21	Ccl12	Mdn1	Chn2	Rhoj
Gbp7	Gm15594	Krt12	B4galt1	Ninj2	Serpina3n
Gbp2	Egr4	Stat3	Slc31a2	Ttc23	Pros1
Ccbl2	Cml3	Crhr1	C1qb	Pde8a	Gm3448
Cyr61	Slco1c1	Tubb2a	C1qa	Sytl2	Ermard
St6galnac5	Slco1a4	Diras2	Nadk	Dennd5a	Gm28873
Car8	Npas1	Sav1	Steap4	Ctr9	Fkbp5
Ddx58	Zfp36	Kcnk10	Grm3	Insc	Neat1
Il11ra1	Saa3	Tuba1a	Rbm47	Ccp110	Kank1
Gm2163	Cckbr	Sim2	Cxcl1	Pnpla2	Plce1
4930578G10Rik	Ifitm1	Zfp521	Cxcl2	Tspan4	Add3
Gm12394	Ifitm3	Egr1	Cxcl10	Fam13c
Abca1	Irf7	Eno1b	Arhgap24	Sbno2
Gm11266	Srgn		Aff1	Ano4
Slc35d1	Rassf3		Spp1	D8Ertd82e
1700024P16Rik	Bst2		Oasl2	Sh3rf1
Foxo6os	Cbln1		Snx10	Tma16
Mfsd2a	Mt2		Etv6	Smad1
Stk40	Mt1		Dusp16	Hhip
Clic4	Irf9		Vasp	Gab1
Asap3	Icam1		Relb	Mt2
Padi2	Zic1		Pou2f2	Mt1
Slc25a34	Fam196b		RP23-89C10	Gm5087
Pdpn	Irf1		Saa3	Synpr
Hes5	Gjc2		Ctsc	Samd4
Abcb1b	Gm17268		Gm26522	Setdb2
Hgf	Ccl2		Slco2b1	Cab39l
Napepld	Ccl7		Rnf169	Slc39a14
4930557J02Rik	Ccl12		Il4ra	Rb1
Tnip2	Ccl5		Rgs10	Slain1
Cxcl1	Ccl9		Ifitm3	Npsr1
Cxcl10	Ccl3		Tnfaip3	Gm10701
Aff1	Ccl4		Cdh23	St3gal4
Oasl2	Csf3		Vsir	Ddc
Aacs	A830036E02Rik		Srgn	1700042O10Rik
Agfg2	Gfap		Hmha1	Adamts2
Nptx2	Socs3		Sbno2	Myocd
Slc25a13	Golm1		Msr1	Spns2
Ezh2	Ctla2a		Bst2	Aspa
Snx10	Sav1		Mt2	Acaca
Herc6	Fos		Mt1	Gm11437
Hk2	Osmr		Sf3b3	Ypel2
Sfxn5	Arc		Cacna1d	Stat3
Tprkb	Shisa8		Gnl3	Wipi1
Aldh1l1	Tspo		Timm23	Slc22a23
Lrtm2	Gpr84		Spata13	Mboat2
Slc25a18	Sec14l5		Slc39a14	Nfkbia
A2m	Rtp4		Lcp1	Rhoj
Tnfrsf1a	Sim2		Irg1	Elmsan1
Etv6	Bace2		Casp4	Serpina3n
Lrp6	Psmb8		Birc3	Cdh10
Relb	BC023719		Icam1	Arfgap3
Saa3	Egr1		Rab8b	Map6d1
Mcee	Cd14		Slc9a9	Cep97
Gab2	Eno1b		Plek	Adamts1
Trim30a	Iigp1		Il12b	Gm3448
Ilk	Smim3		Irf1	Ermard
Ampd3	Grp		Pik3r6	Fkbp5
Tead1	Npas4		Gm17268	Cdkn1a
Far1	AW112010		Ccl2	Rftn1
Far1os	Ms4a4b		Ccl12	Lims2
Spon1	Ms4a6c		Ccl5	Egr1
Pik3c2a	Ms4a6d		Ccl9	Gm26742
Bag3	Tmem252		Ccl3	Shtn1
Plpp4	Ifit3		Ccl4
Ifitm3	Ifit1		Stat3
Plekhg1			Cd300lf
Akap12			Socs3
Gm26835			Rnf213
Rev3l			Aoah
Man1a			Cd83
Tet1			Rnf180
Jmjd1c			Nfkbia
Fam13c			Susd6
Pcbp3			Fyb
Sbno2			Fam105a
Socs2			Cpq
Stat2			Mtdh
Irs2			Csmd3
Col4a2			Pvt1
Fgfr1			Gpr84
Letm2			Snx29
Rnf122			Lpp
Mfhas1			Parp14
Arrdc2			Arhgap31
Bst2			Nfkbiz
Smad1			Sod2
Junb			Fkbp5
Zfp423			H2-K1
Mt2			Tnf
Mt1			H2-D1
Ciapin1			Ier3
Cklf			Cd14
Cmtm3			Iigp1
Gfod2			Cd74
Mtss1l			Malt1
Anxa7			Pstpip2
Arhgef3			AW112010
Prkcd			Ms4a6c
Irf9			Ms4a6b
Dhrs1			Ms4a6d
Slc39a14			Cd274
Lrch1			Ch25h
Gpc6
Fat3
Icam1
Zbtb16
Dennd4a
Cgnl1
Unc13c
Ephb1
D030055H07Rik
Slc35e4
Rhbdf1
Sgcd
Irgm1
Tbc1d9b
Irf1
Pdlim4
Irgm2
Shisa6
Kcnab3
Kdm6b
Gm17268
Ccl2
Ccl7
Ypel2
Stat3
Gfap
Map3k14
Pitpnc1
Gm11713
Prkca
2610035D17Rik
Fbf1
Socs3
Rnf213
Gcnt2
Gadd45g
Ptch1
Gm17750
Pde8b
Erbb2ip
Nln
Efr3b
Greb1
Id2
Rnf144a
Rsad2
Nfkbia
Rhoj
Susd6
Smoc1
Eif2b2
Dio2
Ubr7
Ifi27
Serpina3n
Osmr
Azin1
Trib1
Dennd3
Cpne8
Ano6
Ntan1
Ifitm7
Rtp4
Hacd2
Parp14
Parp9
Nfkbiz
Nxpe3
Pros1
Mrps6
Ezr
Acat3
Ccdc78
Fkbp5
E230001N04Rik
Cdkn1a
Notch3
H2-K1
Tap2
C4b
H2-D1
H2-Q4
Ier3
BC023719
Lrg1
Ctnna1
Cd14
Stk32a
Dpysl3
Gm15345
Gm4951
Iigp1
Smim3
Mro
Mbd1
Glis3
Il33
Fas
Ifit1
Ppp1r3c
Plce1
Sorbs1
Opalin
Wbp1l

## Sheet: scDEA-MARBLES
Astro	ExN	InN	MG	Oligo	OPC
St18	Il1r2	St18	Rnf149	St18	Paqr8
Dst	C1ql2	Tfap2b	Stat1	Sgk3	Stat1
Stat1	Lemd1	Il1r2	Pid1	Tmeff2	Bcl2
Tmbim1	Chil1	Fh1	Ncl	Dnajb2	Itpkb
Usp40	Fcer1g	Lcn2	Mapkapk2	Scg2	Itgav
Slc41a1	Lcn2	Bdnf	Fcgr2b	Gm28375	Znfx1
Chil1	Nr4a2	Zcchc12	Fcgr3	Tmcc2	Maml3
Kif21b	Lrp4	Pgk1	Fcer1g	Pik3c2b	Ptgfrn
Pou2f1	Il1a	Gm15298	Slamf1	Lamc1	Usp53
Plxna2	Il1b	Car2	Gm10851	Usp6nl	Trim62
Itih5	Acss1	Ankrd34a	Plxdc2	Prkcq	Pdpn
Kcnt1	Lbp	Car8	Abi1	Fnbp1	Coq2
Lcn2	Sdc4	Calb1	Il1rn	Tnfaip6	Morn3
Cntrl	Tshz2	Ak4	Lcn2	Pak7	Agfg2
Ggta1	Timp1	Gm42912	Zeb2	Nkx2-2os	Nptx2
Serping1	Gm15298	Cxcl10	Fmnl2	Znfx1	Snx10
Ptprj	Mid1	Setd1b	Nfe2l2	Zfos1	Adamts9
E530001K10Rik	Tlr2	Ubc	Ptprj	Tshz2	Fam19a1
Cd44	Fcgr1	Rpl21	Spi1	Gm26883	Hif3a
B2m	Gbp7	Gng11	Meis2	Plxnb3	Tead1
Tmem87b	Gbp2	Gm15594	B2m	Pcdh11x	Akap12
Rin2	Car8	Saa3	Tmem87b	Shroom2	Jmjd1c
Nkx2-2os	Nr4a3	Slc17a6	Il1a	Car2	Snx25
Sdc4	1700047F07Rik	Gpr26	Il1b	Ankub1	Mt2
Znfx1	Rap1gapos	Ifitm3	Nop56	Tiparp	Mt1
Cdh4	Clcnka	Cbln1	Cst3	Trim59	Bmp4
Il13ra1	Agmat	Gm2694	Bcl2l1	Rap1a	Slc39a14
Car2	Isg15	Mt2	Hck	St6galnac5	Dscaml1
Cp	Zfp804b	Calb2	Sdc4	Tox	Unc13c
Fndc3b	Cxcl1	Gm11100	Zfos1	Mob3b	Limk2
Slc7a11	Cxcl2	Otx2	Ptpn1	Rnf220	Fam196b
Tiparp	Cxcl10	Otx2os1	Tshz2	Padi2	Fstl4
Ptx3	Spp1	Cbln3	Ctsz	Errfi1	Irf1
Adamtsl4	Selplg	Tpm3-rs7	Cybb	Zfp804b	Gm17268
Ptgfrn	Oasl2	Msantd4	Gpr34	Hs3st1	Ccl2
Stxbp3	Ncf1	Npsr1	Diaph2	Gm42413	Stat3
Olfm3	Hspb1	Exph5	Cp	Parm1	Map3k14
Usp53	Rpl21	Megf11	P2ry12	Aff1	Nedd9
Gbp5	Gm15594	Gsta4	Tlr2	Sh2b2	Nfkbia
Gbp7	Egr4	Zic1	Gm43713	Gna12	Rhoj
Gbp2	Cml3	Gabra6	Fcgr1	Gng11	Serpina3n
Ccbl2	Slco1c1	Ebf1	Cd53	Chn2	Pvt1
Cyr61	Slco1a4	Ubb	Alpk1	Ninj2	Ifitm7
St6galnac5	Npas1	Ccl12	Tet2	Ttc23	Pros1
Car8	Zfp36	Krt12	Nfkb1	Pde8a	Gm3448
Ddx58	Saa3	Stat3	Gbp5	Sytl2	Ermard
Il11ra1	Cckbr	Crhr1	Lyn	Dennd5a	Gm28873
Gm2163	Ifitm1	Tubb2a	Mdn1	Ctr9	Fkbp5
	Ifitm3	Diras2	B4galt1	Insc	Stk32a
	Irf7	Sav1	Abca1	Ccp110	Neat1
	Srgn	Fos	Slc31a2	Pnpla2	Kank1
	Rassf3	Kcnk10	Hivep3	Tspan4	Plce1
	Bst2	Arc	C1qb	Fam13c	Add3
	Cbln1	Tuba1a	C1qc	Phyhipl
	Mt2	Sim2	C1qa	Sbno2
	Mt1	Zfp521	Nadk	Ano4
	Irf9	Egr1	Steap4	Srgap1
	Icam1	Eno1b	Grm3	D8Ertd82e
	Zic1		Il6	Sh3rf1
	Fam196b		Rbm47	Tma16
	Irf1		Cxcl1	Smad1
	Gjc2		Cxcl2	Hhip
	Gm17268		Cxcl10	Gab1
	Ccl2		Arhgap24	Mt2
	Ccl7		Aff1	Mt1
	Ccl12		Spp1	Gm5087
	Ccl5		Oasl2	Synpr
	Ccl9		Ncf1	Samd4
	Ccl3		Snx10	Setdb2
	Ccl4		Hk2	Cab39l
	Csf3		Irak2	Slc39a14
	A830036E02Rik		Wnk1	Rb1
	Gfap		Etv6	Slain1
	Socs3		Dusp16	Npsr1
	Golm1		Vasp	Gm10701
	Ctla2a		Relb	St3gal4
	Sav1		Pou2f2	Ephb1
	Fos		RP23-89C10	Ddc
	Osmr		Saa3	1700042O10Rik
	Arc		Ctsc	Adamts2
	Shisa8		Gm26522	Myocd
	Tspo		Slco2b1	Spns2
	Gpr84		Rnf169	Aspa
	Sec14l5		Il4ra	Acaca
	Rtp4		Rgs10	Gm11437
	Sim2		Ifitm3	Ypel2
	Bace2		Tnfaip3	Stat3
	Psmb8		Ifngr1	Wipi1
	BC023719		Pde7b	Slc22a23
	Egr1		Sgk1	Mboat2
	Cd14		Cdh23	Nfkbia
	Eno1b		Vsir	Rhoj
	Iigp1		Srgn	Elmsan1
	Smim3		Hmha1	Serpina3n
	Grp		Sbno2	Cdh10
	Npas4		Socs2	Arfgap3
	AW112010		Msr1	Map6d1
	Ms4a4b		Bst2	Cep97
	Ms4a6c		Junb	Adamts1
	Ms4a6d		Mt2	Gm3448
	Tmem252		Mt1	Ermard
	Ifit3		Sf3b3	Fkbp5
	Ifit1		Arhgef3	Cdkn1a
			Cacna1d	Rftn1
			Prkcd	Lims2
			Gnl3	Egr1
			Timm23	Cxxc5
			Spata13	Gm26742
			Slc39a14	Shtn1
			Lcp1
			Lacc1
			Irg1
			Casp4
			Birc3
			Icam1
			Dennd4a
			Rab8b
			Mthfs
			Slc9a9
			Plek
			Hba-a1
			Il12b
			Irf1
			Pik3r5
			Pik3r6
			Kdm6b
			Cpd
			Adap2
			Gm17268
			Ccl2
			Ccl7
			Ccl12
			Rffl
			Ccl5
			Ccl9
			Ccl3
			Ccl4
			Mir142hg
			Stat3
			Cd300lf
			Socs3
			Rnf213
			Aoah
			Gcnt2
			Cd83
			Pik3r1
			Rnf180
			Snx18
			Nfkbia
			Susd6
			Fyb
			Fam105a
			Cpq
			Mtdh
			Csmd3
			Pvt1
			Ly6e
			Gpr84
			Snx29
			Sst
			Lpp
			Parp14
			Arhgap31
			Nfkbiz
			Samsn1
			Runx1
			Sod2
			Fkbp5
			Pim1
			H2-K1
			Tnf
			H2-D1
			Ier3
			Adgre1
			Erdr1
			Cd14
			Hsd17b4
			Iigp1
			Cd74
			Malt1
			Pstpip2
			AW112010
			Ms4a6c
			Ms4a6b
			Ms4a6d
			Cd274
			Ch25h
			Pik3ap1
