# Supplementary material for: A Markov random field model-based approach for differentially expressed gene detection from single-cell RNA-seq data
Source: Brief Bioinform. 2022 May 5;23(5):bbac166. doi: 10.1093/bib/bbac166 (PMC9487630; doi:10.1093/bib/bbac166)
Supplement: supplementary_table_3_bbac166 [file supplementary_table_3_bbac166.xlsx]

## Sheet: Astro_Inter_edgeR-MARBLES
Ingenuity Canonical Pathways	-log(p-value)	Ratio	z-score	Molecules
Acute Phase Response Signaling	7.13	0.127	1.265	A2M,C4A/C4B,IL33,MAP3K14,NFKBIA,OSMR,RELB,SERPINA3,SERPING1,SOCS2,SOCS3,STAT3,TNFRSF1A
IL-9 Signaling	6.26	0.353	1	IRS2,RELB,SOCS2,SOCS3,STAT1,STAT3
Dendritic Cell Maturation	6.11	0.128	2.111	B2M,HLA-A,ICAM1,IL33,MAP3K14,NFKBIA,PLCE1,RELB,STAT1,STAT2,TNFRSF1A
Type I Diabetes Mellitus Signaling	5.61	0.148	1.134	FAS,HLA-A,MAP3K14,NFKBIA,RELB,SOCS2,SOCS3,STAT1,TNFRSF1A
Role of JAK1, JAK2 and TYK2 in Interferon Signaling	5.31	0.357	#N/A	PTPN2,RELB,STAT1,STAT2,STAT3
IL-10 Signaling	4.68	0.159	#N/A	CD14,IL33,MAP3K14,NFKBIA,RELB,SOCS3,STAT3
IL-6 Signaling	4.44	0.107	1.134	A2M,CD14,IL33,MAP3K14,NFKBIA,RELB,SOCS3,STAT3,TNFRSF1A
JAK/Stat Signaling	4.43	0.146	0	CDKN1A,RELB,SOCS2,SOCS3,STAT1,STAT2,STAT3
Altered T Cell and B Cell Signaling in Rheumatoid Arthritis	4.34	0.176	#N/A	CSF1,FAS,HLA-A,IL33,MAP3K14,RELB
Role of JAK2 in Hormone-like Cytokine Signaling	4.06	0.208	#N/A	IRS2,SOCS2,SOCS3,STAT1,STAT3
Role of PKR in Interferon Induction and Antiviral Response	4.03	0.108	1.89	FAS,IRF9,NFKBIA,RELB,STAT1,STAT2,STAT3,TNFRSF1A
Hepatic Fibrosis / Hepatic Stellate Cell Activation	4	0.0847	#N/A	A2M,CD14,CSF1,FAS,FGFR1,HGF,ICAM1,RELB,STAT1,TNFRSF1A
Tumor Microenvironment Pathway	4	0.0847	1.667	CD44,CSF1,FAS,HGF,HLA-A,ICAM1,MAP3K14,RELB,STAT3,TNFRSF1A
Growth Hormone Signaling	3.64	0.133	0.816	A2M,PRKCD,SOCS2,SOCS3,STAT1,STAT3
Activation of IRF by Cytosolic Pattern Recognition Receptors	3.37	0.152	1	IRF9,NFKBIA,RELB,STAT1,STAT2
STAT3 Pathway	3.33	0.086	0	CDKN1A,FGFR1,HGF,IL13RA1,PTPN2,SOCS2,SOCS3,STAT3
Th1 Pathway	3.29	0.115	1.342	HLA-A,ICAM1,NOTCH3,SOCS3,STAT1,STAT3
Role of JAK family kinases in IL-6-type Cytokine Signaling	3.26	0.2	#N/A	OSMR,SOCS3,STAT1,STAT3
OX40 Signaling Pathway	3.17	0.19	#N/A	B2M,HLA-A,NFKBIA,RELB
Interferon Signaling	3.17	0.19	#N/A	IRF9,PTPN2,STAT1,STAT2
Type II Diabetes Mellitus Signaling	3.09	0.0792	1.342	IRS2,MAP3K14,NFKBIA,PRKCD,RELB,SOCS2,SOCS3,TNFRSF1A
IL-23 Signaling Pathway	3.09	0.182	#N/A	NFKBIA,RELB,SOCS3,STAT3
HOTAIR Regulatory Pathway	3.02	0.0875	0.816	CD44,CDKN1A,EZH2,ICAM1,NFKBIA,RELB,STAT3
Th1 and Th2 Activation Pathway	2.99	0.0864	#N/A	HLA-A,ICAM1,IL33,NOTCH3,SOCS3,STAT1,STAT3
CD40 Signaling	2.97	0.125	1	ICAM1,MAP3K14,NFKBIA,RELB,STAT3
Thrombopoietin Signaling	2.97	0.125	2.236	GAB2,IRS2,PRKCD,STAT1,STAT3
LXR/RXR Activation	2.95	0.1	-0.447	ABCA1,C4A/C4B,CD14,IL33,RELB,TNFRSF1A
MSP-RON Signaling In Macrophages Pathway	2.95	0.1	1.342	GAB2,RELB,SBNO2,SOCS3,STAT1,STAT3
Allograft Rejection Signaling	2.83	0.25	#N/A	B2M,FAS,HLA-A
Induction of Apoptosis by HIV1	2.79	0.114	1	FAS,MAP3K14,NFKBIA,RELB,TNFRSF1A
Graft-versus-Host Disease Signaling	2.73	0.231	#N/A	FAS,HLA-A,IL33
Role of Hypercytokinemia/hyperchemokinemia in the Pathogenesis of Influenza	2.63	0.138	1	IL33,IRF9,STAT1,STAT2
Role of Macrophages, Fibroblasts and Endothelial Cells in Rheumatoid Arthritis	2.62	0.0568	#N/A	CSF1,ICAM1,IL33,MAP3K14,NFKBIA,PLCE1,PRKCD,SOCS3,STAT3,TNFRSF1A
iNOS Signaling	2.52	0.129	#N/A	CD14,NFKBIA,RELB,STAT1
Toll-like Receptor Signaling	2.46	0.0962	1	CD14,IL33,MAP3K14,NFKBIA,RELB
Cytotoxic T Lymphocyte-mediated Apoptosis of Target Cells	2.45	0.188	#N/A	B2M,FAS,HLA-A
Death Receptor Signaling	2.42	0.0943	1	FAS,MAP3K14,NFKBIA,RELB,TNFRSF1A
TNFR1 Signaling	2.41	0.121	#N/A	MAP3K14,NFKBIA,RELB,TNFRSF1A
Prolactin Signaling	2.39	0.0926	0.447	PRKCD,SOCS2,SOCS3,STAT1,STAT3
IL-22 Signaling	2.37	0.176	#N/A	SOCS3,STAT1,STAT3
LPS-stimulated MAPK Signaling	2.35	0.0909	2	CD14,MAP3K14,NFKBIA,PRKCD,RELB
MIF-mediated Glucocorticoid Regulation	2.3	0.167	#N/A	CD14,NFKBIA,RELB
T Helper Cell Differentiation	2.28	0.111	#N/A	HLA-A,STAT1,STAT3,TNFRSF1A
Hepatic Cholestasis	2.25	0.0642	#N/A	CD14,IL33,MAP3K14,NFKBIA,PRKCD,RELB,TNFRSF1A
FAT10 Cancer Signaling Pathway	2.19	0.105	#N/A	NFKBIA,RELB,STAT3,TNFRSF1A

## Sheet: MG_Inter_edgeR-MARBLES
Ingenuity Canonical Pathways	-log(p-value)	Ratio	z-score	Molecules
IL-23 Signaling Pathway	6.06	0.227	0.447	NFKBIA,PIK3R6,SOCS3,STAT3,TNF
IL-10 Signaling	5.81	0.136	#N/A	CD14,IL4R,NFKBIA,SOCS3,STAT3,TNF
Glucocorticoid Receptor Signaling	5.68	0.0485	#N/A	CCL2,FCGR1A,HLA-A,ICAM1,IL4R,NFKBIA,PIK3R6,SGK1,STAT3,TLR2,TNF
Th1 Pathway	5.38	0.115	1.342	HLA-A,ICAM1,IFNGR1,PIK3R6,SOCS3,STAT3
Th1 and Th2 Activation Pathway	5.35	0.0864	#N/A	HLA-A,ICAM1,IFNGR1,IL4R,PIK3R6,SOCS3,STAT3
Dendritic Cell Maturation	5.18	0.0814	2.646	FCGR1A,HLA-A,ICAM1,NFKBIA,PIK3R6,TLR2,TNF
Hepatic Fibrosis Signaling Pathway	5.09	0.0421	2.111	CACNA1D,CCL2,ICAM1,NCF1,NFKBIA,PIK3R6,RHOQ,SOD2,SPP1,STAT3,TNF
IL-9 Signaling	4.99	0.235	1	PIK3R6,SOCS3,STAT3,TNF
T Helper Cell Differentiation	4.95	0.139	#N/A	HLA-A,IFNGR1,IL4R,STAT3,TNF
Role of Macrophages, Fibroblasts and Endothelial Cells in Rheumatoid Arthritis	4.88	0.0511	#N/A	CCL2,FCGR1A,ICAM1,NFKBIA,PIK3R6,SOCS3,STAT3,TLR2,TNF
Production of Nitric Oxide and Reactive Oxygen Species in Macrophages	4.8	0.0714	2.646	IFNGR1,NCF1,NFKBIA,PIK3R6,RHOQ,TLR2,TNF
TREM1 Signaling	4.77	0.128	2.236	CCL2,ICAM1,STAT3,TLR2,TNF
CD40 Signaling	4.72	0.125	0.447	ICAM1,NFKBIA,PIK3R6,STAT3,TNFAIP3
Neuroinflammation Signaling Pathway	4.63	0.0476	2.828	CCL2,HLA-A,ICAM1,IFNGR1,NCF1,PIK3R6,SOD2,TLR2,TNF
Role of PKR in Interferon Induction and Antiviral Response	4.48	0.0811	1.342	FCGR1A,IFNGR1,MSR1,NFKBIA,STAT3,TNF
Tumor Microenvironment Pathway	4.27	0.0593	1.89	CCL2,HLA-A,ICAM1,PIK3R6,SPP1,STAT3,TNF
IL-6 Signaling	4.16	0.0714	1.342	CD14,NFKBIA,PIK3R6,SOCS3,STAT3,TNF
Toll-like Receptor Signaling	4.15	0.0962	1	CD14,NFKBIA,TLR2,TNF,TNFAIP3
HMGB1 Signaling	4.14	0.0706	2.449	CCL2,ICAM1,IFNGR1,PIK3R6,RHOQ,TNF
MSP-RON Signaling Pathway	4.02	0.138	#N/A	CCL2,PIK3R6,TLR2,TNF
SPINK1 General Cancer Pathway	4.02	0.138	0	Mt1,Mt2,PIK3R6,STAT3
LXR/RXR Activation	3.85	0.0833	-2	ABCA1,CCL2,CD14,MSR1,TNF
MSP-RON Signaling In Macrophages Pathway	3.85	0.0833	0.447	IFNGR1,PIK3R6,SOCS3,STAT3,TNF
Type I Diabetes Mellitus Signaling	3.82	0.082	1	HLA-A,IFNGR1,NFKBIA,SOCS3,TNF
Th2 Pathway	3.79	0.0806	#N/A	HLA-A,ICAM1,IL4R,PIK3R6,SOCS3
Altered T Cell and B Cell Signaling in Rheumatoid Arthritis	3.74	0.118	#N/A	HLA-A,SPP1,TLR2,TNF
Phagosome Formation	3.59	0.0735	#N/A	FCGR1A,MSR1,PIK3R6,RHOQ,TLR2
Role of JAK1 and JAK3 in γc Cytokine Signaling	3.51	0.103	#N/A	IL4R,PIK3R6,SOCS3,STAT3
IL-12 Signaling and Production in Macrophages	3.48	0.0694	#N/A	IFNGR1,NFKBIA,PIK3R6,TLR2,TNF
Hepatic Fibrosis / Hepatic Stellate Cell Activation	3.35	0.0508	#N/A	CCL2,CD14,ICAM1,IFNGR1,IL4R,TNF
HOTAIR Regulatory Pathway	3.26	0.0625	1.342	ICAM1,NFKBIA,PIK3R6,SPP1,STAT3
PD-1, PD-L1 cancer immunotherapy pathway	3.23	0.087	0	HLA-A,IFNGR1,PIK3R6,TNF
TNFR2 Signaling	3.22	0.15	#N/A	NFKBIA,TNF,TNFAIP3
Insulin Receptor Signaling	3.17	0.0595	0.447	PIK3R6,PTPN1,RHOQ,SGK1,SOCS3
JAK/Stat Signaling	3.16	0.0833	0	PIK3R6,PTPN1,SOCS3,STAT3
T Cell Receptor Signaling	3.03	0.0556	1	HLA-A,ICAM1,NFKBIA,PIK3R6,TNF
Differential Regulation of Cytokine Production in Intestinal Epithelial Cells by IL-17A and IL-17F	2.98	0.333	#N/A	CCL2,TNF
Role of JAK2 in Hormone-like Cytokine Signaling	2.98	0.125	#N/A	PTPN1,SOCS3,STAT3
Atherosclerosis Signaling	2.94	0.0727	#N/A	CCL2,ICAM1,MSR1,TNF
Differential Regulation of Cytokine Production in Macrophages and T Helper Cells by IL-17A and IL-17F	2.84	0.286	#N/A	CCL2,TNF
Type II Diabetes Mellitus Signaling	2.8	0.0495	#N/A	CACNA1D,NFKBIA,PIK3R6,SOCS3,TNF
Acute Phase Response Signaling	2.79	0.049	1.342	NFKBIA,SOCS3,SOD2,STAT3,TNF
Role of IL-17A in Arthritis	2.78	0.107	#N/A	CCL2,NFKBIA,PIK3R6
Communication between Innate and Adaptive Immune Cells	2.74	0.103	#N/A	HLA-A,TLR2,TNF
Systemic Lupus Erythematosus Signaling	2.71	0.0635	#N/A	FCGR1A,HLA-A,PIK3R6,TNF
Colorectal Cancer Metastasis Signaling	2.67	0.0377	2.449	IFNGR1,PIK3R6,RHOQ,STAT3,TLR2,TNF
iNOS Signaling	2.65	0.0968	#N/A	CD14,IFNGR1,NFKBIA
TNFR1 Signaling	2.57	0.0909	#N/A	NFKBIA,TNF,TNFAIP3
NF-κB Signaling	2.52	0.0427	0.447	NFKBIA,PIK3R6,TLR2,TNF,TNFAIP3
Granulocyte Adhesion and Diapedesis	2.5	0.0556	#N/A	CCL2,ICAM1,SDC4,TNF
IL-17A Signaling in Airway Cells	2.5	0.0857	#N/A	NFKBIA,PIK3R6,STAT3
Agranulocyte Adhesion and Diapedesis	2.44	0.0533	#N/A	CCL2,ICAM1,SDC4,TNF
Airway Inflammation in Asthma	2.43	0.182	#N/A	CCL2,IFNGR1
FAT10 Cancer Signaling Pathway	2.4	0.0789	#N/A	NFKBIA,STAT3,TNF
IL-8 Signaling	2.37	0.0394	#N/A	ICAM1,NCF1,NFKBIA,PIK3R6,RHOQ
Allograft Rejection Signaling	2.35	0.167	#N/A	HLA-A,TNF
Graft-versus-Host Disease Signaling	2.28	0.154	#N/A	HLA-A,TNF
Role of MAPK Signaling in Inhibiting the Pathogenesis of Influenza	2.27	0.0714	#N/A	CCL2,NFKBIA,TNF
Role of NFAT in Regulation of the Immune Response	2.26	0.0476	#N/A	FCGR1A,HLA-A,NFKBIA,PIK3R6
Renin-Angiotensin Signaling	2.22	0.0465	#N/A	CCL2,PIK3R6,STAT3,TNF
PKCθ Signaling in T Lymphocytes	2.22	0.0465	#N/A	CACNA1D,HLA-A,NFKBIA,PIK3R6
IL-4 Signaling	2.22	0.0682	#N/A	HLA-A,IL4R,PIK3R6
Role of JAK1, JAK2 and TYK2 in Interferon Signaling	2.21	0.143	#N/A	IFNGR1,STAT3
Growth Hormone Signaling	2.19	0.0667	#N/A	PIK3R6,SOCS3,STAT3
Leptin Signaling in Obesity	2.11	0.0625	#N/A	PIK3R6,SOCS3,STAT3
Macropinocytosis Signaling	2.11	0.0625	#N/A	ABI1,CD14,PIK3R6
Tec Kinase Signaling	2.09	0.0426	#N/A	PIK3R6,RHOQ,STAT3,TNF
PEDF Signaling	2.09	0.0612	#N/A	NFKBIA,PIK3R6,SOD2
IL-22 Signaling	2.05	0.118	#N/A	SOCS3,STAT3
iCOS-iCOSL Signaling in T Helper Cells	2.01	0.0577	#N/A	HLA-A,NFKBIA,PIK3R6
Germ Cell-Sertoli Cell Junction Signaling	2.01	0.0404	#N/A	PIK3R6,RAB8B,RHOQ,TNF
MIF-mediated Glucocorticoid Regulation	2	0.111	#N/A	CD14,NFKBIA
BEX2 Signaling Pathway	1.99	0.0566	#N/A	NFKBIA,SPP1,STAT3
Prolactin Signaling	1.97	0.0556	#N/A	PIK3R6,SOCS3,STAT3
LPS-stimulated MAPK Signaling	1.95	0.0545	#N/A	CD14,NFKBIA,PIK3R6
CD28 Signaling in T Helper Cells	1.95	0.0545	#N/A	HLA-A,NFKBIA,PIK3R6
Systemic Lupus Erythematosus In T Cell Signaling Pathway	1.94	0.0385	2	HLA-A,PIK3R6,RHOQ,STAT3

## Sheet: Oligo_Inter_edgeR-MARBLES
Ingenuity Canonical Pathways	-log(p-value)	Ratio	z-score	Molecules
Ferroptosis Signaling Pathway	4.32	0.058	1	ACACA,CDKN1A,SLC39A14,STAT3

## Sheet: ExN_edgeR-MARBLES_only
Ingenuity Canonical Pathways	-log(p-value)	Ratio	z-score	Molecules
Role of Hypercytokinemia/hyperchemokinemia in the Pathogenesis of Influenza	5.64	0.172	2.236	CCL2,IL1B,IRF7,IRF9,ISG15
Differential Regulation of Cytokine Production in Intestinal Epithelial Cells by IL-17A and IL-17F	5.06	0.5	#N/A	CCL2,CSF3,IL1B
Differential Regulation of Cytokine Production in Macrophages and T Helper Cells by IL-17A and IL-17F	4.82	0.429	#N/A	CCL2,CSF3,IL1B
IL-10 Signaling	3.47	0.0909	#N/A	CD14,FOS,IL1B,IL1R2
Toll-like Receptor Signaling	3.19	0.0769	#N/A	CD14,FOS,IL1B,TLR2
LXR/RXR Activation	2.95	0.0667	-2	CCL2,CD14,IL1B,IL1R2
Coronavirus Pathogenesis Pathway	2.88	0.0467	-0.447	CCL2,FOS,IL1B,IRF7,IRF9
Activation of IRF by Cytosolic Pattern Recognition Receptors	2.69	0.0909	#N/A	IRF7,IRF9,ISG15
Tumor Microenvironment Pathway	2.69	0.0424	1.342	CCL2,CSF3,FOS,IL1B,SPP1
Role of Macrophages, Fibroblasts and Endothelial Cells in Rheumatoid Arthritis	2.67	0.0341	#N/A	CCL2,FCGR1A,FOS,IL1B,IL1R2,TLR2
Altered T Cell and B Cell Signaling in Rheumatoid Arthritis	2.66	0.0882	#N/A	IL1B,SPP1,TLR2
Granulocyte Adhesion and Diapedesis	2.66	0.0556	#N/A	CCL2,CSF3,IL1B,IL1R2
Role of PKR in Interferon Induction and Antiviral Response	2.61	0.0541	1	FCGR1A,FOS,IL1B,IRF9
Neuroinflammation Signaling Pathway	2.51	0.0317	1.342	CCL2,FOS,IL1B,IRF7,NCF1,TLR2
TREM1 Signaling	2.48	0.0769	#N/A	CCL2,IL1B,TLR2
IL-17 Signaling	2.47	0.0494	1	CCL2,CSF3,FOS,IL1B
Role of Cytokines in Mediating Communication between Immune Cells	2.43	0.167	#N/A	CSF3,IL1B
IL-6 Signaling	2.41	0.0476	#N/A	CD14,FOS,IL1B,IL1R2

## Sheet: MG_edgeR-MARBLES_only
Ingenuity Canonical Pathways	-log(p-value)	Ratio	z-score	Molecules
Dendritic Cell Maturation	5.97	0.0814	1.89	B2M,CD83,FCGR2B,IL1B,IL6,RELB,STAT1
Systemic Lupus Erythematosus In B Cell Signaling Pathway	5.4	0.0537	1.89	BCL2L1,FCGR2B,IL1B,IL6,MALT1,PRKCD,RELB,STAT1
TREM1 Signaling	5.34	0.128	2	CD83,FCGR2B,IL1B,IL6,RELB
JAK/Stat Signaling	4.88	0.104	1	BCL2L1,IL6,RELB,SOCS2,STAT1
Neuroinflammation Signaling Pathway	4.64	0.0423	2.646	B2M,CYBB,IL1B,IL6,IRAK2,NFE2L2,RELB,STAT1
Communication between Innate and Adaptive Immune Cells	4.47	0.138	#N/A	B2M,CD83,IL1B,IL6
Erythropoietin Signaling Pathway	4.47	0.0619	0.447	BCL2L1,HBA1/HBA2,IL1B,IL6,PRKCD,RELB
Th17 Activation Pathway	4.41	0.133	#N/A	IL1B,IL6,IRAK2,RELB
IL-9 Signaling	3.77	0.176	#N/A	RELB,SOCS2,STAT1
IL-10 Signaling	3.74	0.0909	#N/A	FCGR2B,IL1B,IL6,RELB
OX40 Signaling Pathway	3.49	0.143	#N/A	B2M,BCL2L1,RELB
Role of IL-17F in Allergic Inflammatory Airway Diseases	3.37	0.13	#N/A	IL1B,IL6,RELB
Type I Diabetes Mellitus Signaling	3.19	0.0656	#N/A	IL1B,RELB,SOCS2,STAT1
Hepatic Cholestasis	3.18	0.0459	#N/A	IL1B,IL6,IRAK2,PRKCD,RELB
Role of Hypercytokinemia/hyperchemokinemia in the Pathogenesis of Influenza	3.07	0.103	#N/A	IL1B,IL6,STAT1
Differential Regulation of Cytokine Production in Macrophages and T Helper Cells by IL-17A and IL-17F	3.06	0.286	#N/A	IL1B,IL6
iNOS Signaling	2.98	0.0968	#N/A	IRAK2,RELB,STAT1
Activation of IRF by Cytosolic Pattern Recognition Receptors	2.9	0.0909	#N/A	IL6,RELB,STAT1
Altered T Cell and B Cell Signaling in Rheumatoid Arthritis	2.86	0.0882	#N/A	IL1B,IL6,RELB
Xenobiotic Metabolism Signaling	2.84	0.0388	#N/A	IL1B,IL6,NFE2L2,PRKCD,RELB
Role of Pattern Recognition Receptors in Recognition of Bacteria and Viruses	2.81	0.0519	#N/A	IL1B,IL6,PRKCD,RELB
Crosstalk between Dendritic Cells and Natural Killer Cells	2.79	0.0833	#N/A	CD83,IL6,RELB
Xenobiotic Metabolism AHR Signaling Pathway	2.72	0.0789	#N/A	IL1B,IL6,RELB
Aryl Hydrocarbon Receptor Signaling	2.65	0.0471	#N/A	IL1B,IL6,NFE2L2,RELB
Role of Cytokines in Mediating Communication between Immune Cells	2.57	0.167	#N/A	IL1B,IL6
Growth Hormone Signaling	2.51	0.0667	#N/A	PRKCD,SOCS2,STAT1
Graft-versus-Host Disease Signaling	2.5	0.154	#N/A	IL1B,IL6
Glucocorticoid Receptor Signaling	2.48	0.0264	#N/A	B2M,BCL2L1,FKBP5,IL1B,IL6,STAT1
Role of JAK1, JAK2 and TYK2 in Interferon Signaling	2.43	0.143	#N/A	RELB,STAT1
Production of Nitric Oxide and Reactive Oxygen Species in Macrophages	2.43	0.0408	#N/A	CYBB,PRKCD,RELB,STAT1
Acute Phase Response Signaling	2.37	0.0392	#N/A	IL1B,IL6,RELB,SOCS2
NRF2-mediated Oxidative Stress Response	2.34	0.0385	#N/A	FKBP5,JUNB,NFE2L2,PRKCD
Toll-like Receptor Signaling	2.33	0.0577	#N/A	IL1B,IRAK2,RELB
Coronavirus Pathogenesis Pathway	2.29	0.0374	1	IL1B,IL6,RELB,STAT1
Prolactin Signaling	2.28	0.0556	#N/A	PRKCD,SOCS2,STAT1
Atherosclerosis Signaling	2.26	0.0545	#N/A	IL1B,IL6,RELB
B Cell Receptor Signaling	2.24	0.036	#N/A	BCL2L1,FCGR2B,MALT1,RELB
LXR/RXR Activation	2.15	0.05	#N/A	IL1B,IL6,RELB
MSP-RON Signaling In Macrophages Pathway	2.15	0.05	#N/A	RELB,SBNO2,STAT1
Hepatic Fibrosis / Hepatic Stellate Cell Activation	2.14	0.0339	#N/A	IL1B,IL6,RELB,STAT1

## Sheet: MG_scDEA-MARBLES_only
Ingenuity Canonical Pathways	-log(p-value)	Ratio	z-score	Molecules
JAK/STAT Signaling	4.13	0.087	1	BCL2L1,IL6,PIK3R1,SOCS2
Erythropoietin Signaling Pathway	4.03	0.0532	1.342	BCL2L1,HBA1/HBA2,IL6,PIK3R1,PRKCD
Neuroinflammation Signaling Pathway	3.61	0.0328	2.236	IFNGR1,IL6,IRAK2,NCF1,NFE2L2,PIK3R1
IL-8 Signaling	3.5	0.041	2	BCL2L1,IRAK2,NCF1,PIK3R1,PRKCD
Th17 Activation Pathway	3.4	0.103		IL6,IRAK2,RUNX1
Systemic Lupus Erythematosus In B Cell Signaling Pathway	3.17	0.0347	2.236	BCL2L1,IFNGR1,IL6,PIK3R1,PRKCD
Production of Nitric Oxide and Reactive Oxygen Species in Macrophages	2.98	0.044	2	IFNGR1,NCF1,PIK3R1,PRKCD
GM-CSF Signaling	2.93	0.0714		BCL2L1,PIK3R1,RUNX1
Acute Phase Response Signaling	2.89	0.0417	0	CP,IL6,PIK3R1,SOCS2
Growth Hormone Signaling	2.87	0.0682		PIK3R1,PRKCD,SOCS2
Macropinocytosis Signaling	2.81	0.0652		ABI1,PIK3R1,PRKCD
PD-1, PD-L1 cancer immunotherapy pathway	2.81	0.0652		BCL2L1,IFNGR1,PIK3R1
NRF2-mediated Oxidative Stress Response	2.81	0.0396		JUNB,NFE2L2,PIK3R1,PRKCD
Fcγ Receptor-mediated Phagocytosis in Macrophages and Monocytes	2.76	0.0625		NCF1,PIK3R1,PRKCD
IL-13 Signaling Pathway	2.71	0.06		BCL2L1,PIK3R1,PRKCD
Th1 Pathway	2.68	0.0588		IFNGR1,IL6,PIK3R1
Prolactin Signaling	2.66	0.0577		PIK3R1,PRKCD,SOCS2
IL-9 Signaling	2.54	0.125		PIK3R1,SOCS2
HIF1α Signaling	2.52	0.0331	2	IL6,NCF1,PIK3R1,PRKCD
Xenobiotic Metabolism Signaling	2.51	0.0328		IL6,NFE2L2,PIK3R1,PRKCD

## Sheet: MG_Inter_scDEA-MARBLES
Ingenuity Canonical Pathways	-log(p-value)	Ratio	z-score	Molecules
Dendritic Cell Maturation	10.5	0.148	2.887	B2M,CD83,FCGR1A,FCGR2B,HLA-A,ICAM1,IL1B,NFKBIA,PIK3R6,STAT1,TLR2,TNF
TREM1 Signaling	8.49	0.216	2.828	CCL2,CD83,FCGR2B,ICAM1,IL1B,STAT3,TLR2,TNF
IL-10 Signaling	8.29	0.205		CD14,FCGR2B,IL1B,IL4R,NFKBIA,SOCS3,STAT3,TNF
Glucocorticoid Receptor Signaling	7.34	0.0636		B2M,CCL2,FCGR1A,FKBP5,HLA-A,ICAM1,IL1B,IL4R,NFKBIA,PIK3R6,STAT1,STAT3,TLR2,TNF
IL-23 Signaling Pathway	7.24	0.286	0.816	IL1B,NFKBIA,PIK3R6,SOCS3,STAT3,TNF
Communication between Innate and Adaptive Immune Cells	6.33	0.207		B2M,CD83,HLA-A,IL1B,TLR2,TNF
IL-9 Signaling	6.32	0.312	1.342	PIK3R6,SOCS3,STAT1,STAT3,TNF
Neuroinflammation Signaling Pathway	5.55	0.0601	3.317	B2M,CCL2,CYBB,HLA-A,ICAM1,IL1B,PIK3R6,SOD2,STAT1,TLR2,TNF
Role of PKR in Interferon Induction and Antiviral Response	5.18	0.103	1.633	FCGR1A,IL1B,MSR1,NFKBIA,STAT1,STAT3,TNF
Toll-like Receptor Signaling	5.1	0.13	1.342	CD14,IL1B,NFKBIA,TLR2,TNF,TNFAIP3
Role of Macrophages, Fibroblasts and Endothelial Cells in Rheumatoid Arthritis	4.85	0.0568		CCL2,FCGR1A,ICAM1,IL1B,NFKBIA,PIK3R6,SOCS3,STAT3,TLR2,TNF
Th1 Pathway	4.83	0.118	1.342	HLA-A,ICAM1,PIK3R6,SOCS3,STAT1,STAT3
IL-6 Signaling	4.81	0.0909	1.633	CD14,IL1B,NFKBIA,PIK3R6,SOCS3,STAT3,TNF
Altered T Cell and B Cell Signaling in Rheumatoid Arthritis	4.78	0.161		HLA-A,IL1B,SPP1,TLR2,TNF
Th1 and Th2 Activation Pathway	4.77	0.0897		HLA-A,ICAM1,IL4R,PIK3R6,SOCS3,STAT1,STAT3
Type I Diabetes Mellitus Signaling	4.64	0.109	1.342	HLA-A,IL1B,NFKBIA,SOCS3,STAT1,TNF
Tumor Microenvironment Pathway	4.64	0.0708	2.121	CCL2,HLA-A,ICAM1,IL1B,PIK3R6,SPP1,STAT3,TNF
Differential Regulation of Cytokine Production in Intestinal Epithelial Cells by IL-17A and IL-17F	4.63	0.5		CCL2,IL1B,TNF
T Cell Receptor Signaling	4.56	0.0833	1.633	B2M,HLA-A,ICAM1,MALT1,NFKBIA,PIK3R6,TNF
CD40 Signaling	4.51	0.143	0.447	ICAM1,NFKBIA,PIK3R6,STAT3,TNFAIP3
MSP-RON Signaling In Macrophages Pathway	4.46	0.102	0.816	PIK3R6,SBNO2,SOCS3,STAT1,STAT3,TNF
T Helper Cell Differentiation	4.45	0.139		HLA-A,IL4R,STAT1,STAT3,TNF
Systemic Lupus Erythematosus Signaling	4.42	0.1		FCGR1A,FCGR2B,HLA-A,IL1B,PIK3R6,TNF
Differential Regulation of Cytokine Production in Macrophages and T Helper Cells by IL-17A and IL-17F	4.39	0.429		CCL2,IL1B,TNF
Role of JAK1 and JAK3 in γc Cytokine Signaling	4.33	0.132		IL4R,PIK3R6,SOCS3,STAT1,STAT3
Hepatic Fibrosis Signaling Pathway	4.2	0.0433	2.111	CACNA1D,CCL2,CYBB,ICAM1,IL1B,NFKBIA,PIK3R6,SOD2,SPP1,STAT3,TNF
Role of JAK2 in Hormone-like Cytokine Signaling	3.96	0.167		PTPN1,SOCS3,STAT1,STAT3
JAK/STAT Signaling	3.92	0.109	0.447	PIK3R6,PTPN1,SOCS3,STAT1,STAT3
NF-κB Signaling	3.81	0.0636	1.134	IL1B,MALT1,NFKBIA,PIK3R6,TLR2,TNF,TNFAIP3
IL-13 Signaling Pathway	3.75	0.1	1.342	IL4R,PIK3R6,SOCS3,STAT1,STAT3
Allograft Rejection Signaling	3.74	0.273		B2M,HLA-A,TNF
Hepatic Fibrosis / Hepatic Stellate Cell Activation	3.69	0.0609		CCL2,CD14,ICAM1,IL1B,IL4R,STAT1,TNF
SPINK1 General Cancer Pathway	3.69	0.143	0	Mt1,Mt2,PIK3R6,STAT3
Atherosclerosis Signaling	3.63	0.0943		CCL2,ICAM1,IL1B,MSR1,TNF
Role of Hypercytokinemia/hyperchemokinemia in the Pathogenesis of Influenza	3.63	0.138	2	CCL2,IL1B,STAT1,TNF
MSP-RON Signaling Pathway	3.63	0.138		CCL2,PIK3R6,TLR2,TNF
Graft-versus-Host Disease Signaling	3.61	0.25		HLA-A,IL1B,TNF
LXR/RXR Activation	3.41	0.0847	-2	CCL2,CD14,IL1B,MSR1,TNF
Production of Nitric Oxide and Reactive Oxygen Species in Macrophages	3.41	0.0659	2.449	CYBB,NFKBIA,PIK3R6,STAT1,TLR2,TNF
Th2 Pathway	3.37	0.0833		HLA-A,ICAM1,IL4R,PIK3R6,SOCS3
IL-22 Signaling	3.31	0.2		SOCS3,STAT1,STAT3
Acute Phase Response Signaling	3.28	0.0625	1.633	IL1B,NFKBIA,SOCS3,SOD2,STAT3,TNF
Role of MAPK Signaling in Inhibiting the Pathogenesis of Influenza	3.17	0.105	1	CCL2,IL1B,NFKBIA,TNF
Phagosome Maturation	3.15	0.0746		B2M,CTSC,CTSZ,CYBB,HLA-A
TNFR2 Signaling	3.14	0.176		NFKBIA,TNF,TNFAIP3
IL-12 Signaling and Production in Macrophages	3.12	0.0735		NFKBIA,PIK3R6,STAT1,TLR2,TNF
Systemic Lupus Erythematosus In B Cell Signaling Pathway	3.09	0.0486	1.89	FCGR2B,IL1B,MALT1,PIK3R6,STAT1,STAT3,TNF
Role of JAK family kinases in IL-6-type Cytokine Signaling	3.06	0.167		SOCS3,STAT1,STAT3
Granulocyte Adhesion and Diapedesis	3.01	0.0694		CCL2,ICAM1,IL1B,SDC4,TNF
OX40 Signaling Pathway	2.99	0.158		B2M,HLA-A,NFKBIA
Agranulocyte Adhesion and Diapedesis	2.93	0.0667		CCL2,ICAM1,IL1B,SDC4,TNF
Growth Hormone Signaling	2.92	0.0909	1	PIK3R6,SOCS3,STAT1,STAT3
PD-1, PD-L1 cancer immunotherapy pathway	2.85	0.087	-1	B2M,HLA-A,PIK3R6,TNF
Role of NFAT in Regulation of the Immune Response	2.83	0.0633	2	FCGR1A,FCGR2B,HLA-A,NFKBIA,PIK3R6
HMGB1 Signaling	2.83	0.0633	2.236	CCL2,ICAM1,IL1B,PIK3R6,TNF
PKCθ Signaling in T Lymphocytes	2.8	0.0625	2	CACNA1D,HLA-A,MALT1,NFKBIA,PIK3R6
HOTAIR Regulatory Pathway	2.78	0.0617	1.342	ICAM1,NFKBIA,PIK3R6,SPP1,STAT3
Renin-Angiotensin Signaling	2.75	0.061		CCL2,PIK3R6,STAT1,STAT3,TNF
Pyroptosis Signaling Pathway	2.75	0.0816	2	CASP4,IL1B,TLR2,TNF
Role of IL-17A in Arthritis	2.69	0.125		CCL2,NFKBIA,PIK3R6
CD28 Signaling in T Helper Cells	2.68	0.0784		HLA-A,MALT1,NFKBIA,PIK3R6
Prolactin Signaling	2.65	0.0769	1	PIK3R6,SOCS3,STAT1,STAT3
iNOS Signaling	2.54	0.111		CD14,NFKBIA,STAT1
Osteoarthritis Pathway	2.53	0.0448	2.449	CASP4,IL1B,SDC4,SPP1,TLR2,TNF
CTLA4 Signaling in Cytotoxic T Lymphocytes	2.49	0.107		B2M,HLA-A,PIK3R6
Type II Diabetes Mellitus Signaling	2.45	0.0521		CACNA1D,NFKBIA,PIK3R6,SOCS3,TNF
Th17 Activation Pathway	2.45	0.103		IL1B,SOCS3,STAT3
TNFR1 Signaling	2.41	0.1		NFKBIA,TNF,TNFAIP3
Activation of IRF by Cytosolic Pattern Recognition Receptors	2.37	0.0968		NFKBIA,STAT1,TNF
Oxytocin In Brain Signaling Pathway	2.36	0.0495	-0.447	CACNA1D,IL1B,PIK3R6,PTPN1,TNF
Systemic Lupus Erythematosus In T Cell Signaling Pathway	2.36	0.0495	1.342	B2M,CASP4,HLA-A,PIK3R6,STAT3
IL-17A Signaling in Airway Cells	2.33	0.0938		NFKBIA,PIK3R6,STAT3
Coronavirus Pathogenesis Pathway	2.32	0.0485	0.447	CCL2,IL1B,NFKBIA,STAT1,STAT3
Antigen Presentation Pathway	2.31	0.2		B2M,HLA-A
B Cell Receptor Signaling	2.3	0.0481	2	FCGR2B,MALT1,NFKBIA,PIK3R6,POU2F2
CNTF Signaling	2.29	0.0909		PIK3R6,STAT1,STAT3
Crosstalk between Dendritic Cells and Natural Killer Cells	2.25	0.0882		CD83,HLA-A,TNF
FAT10 Cancer Signaling Pathway	2.18	0.0833		NFKBIA,STAT3,TNF
Role of Cytokines in Mediating Communication between Immune Cells	2.15	0.167		IL1B,TNF
Role of Pattern Recognition Receptors in Recognition of Bacteria and Viruses	2.12	0.0548	2	IL1B,PIK3R6,TLR2,TNF
T Cell Exhaustion Signaling Pathway	2.12	0.0548		HLA-A,PIK3R6,STAT1,STAT3
Thrombopoietin Signaling	2.12	0.0789		PIK3R6,STAT1,STAT3
EGF Signaling	2.12	0.0789		PIK3R6,STAT1,STAT3
Caveolar-mediated Endocytosis Signaling	2.08	0.0769		B2M,HLA-A,PTPN1
Role of JAK1, JAK2 and TYK2 in Interferon Signaling	2.08	0.154		STAT1,STAT3
IL-17 Signaling	2.08	0.0533	2	CCL2,IL1B,PIK3R6,TNF
Role of Osteoblasts, Osteoclasts and Chondrocytes in Rheumatoid Arthritis	2.06	0.042		IL1B,NFKBIA,PIK3R6,SPP1,TNF
3-phosphoinositide Biosynthesis	2.02	0.0513	2	DUSP16,PIK3R6,PTPN1,SOCS3
PI3K Signaling in B Lymphocytes	2	0.0506	1	FCGR2B,IL4R,MALT1,NFKBIA
GM-CSF Signaling	2	0.0714		PIK3R6,STAT1,STAT3
IL-4 Signaling	1.97	0.0698		HLA-A,IL4R,PIK3R6
Cytotoxic T Lymphocyte-mediated Apoptosis of Target Cells	1.96	0.133		B2M,HLA-A
PEDF Signaling	1.94	0.0682		NFKBIA,PIK3R6,SOD2
MIF-mediated Glucocorticoid Regulation	1.91	0.125		CD14,NFKBIA
FcγRIIB Signaling in B Lymphocytes	1.89	0.0652		CACNA1D,FCGR2B,PIK3R6
IL-3 Signaling	1.86	0.0638		PIK3R6,STAT1,STAT3
FLT3 Signaling in Hematopoietic Progenitor Cells	1.86	0.0638		PIK3R6,STAT1,STAT3
Airway Pathology in Chronic Obstructive Pulmonary Disease	1.84	0.0625		CCL2,IL1B,TNF
Leptin Signaling in Obesity	1.84	0.0625		PIK3R6,SOCS3,STAT3
