# Supplementary material for: A Markov random field model-based approach for differentially expressed gene detection from single-cell RNA-seq data
Source: Brief Bioinform. 2022 May 5;23(5):bbac166. doi: 10.1093/bib/bbac166 (PMC9487630; doi:10.1093/bib/bbac166)
Supplement: supplementary_table_4_bbac166 [file supplementary_table_4_bbac166.xlsx]

## Sheet: edgeR-MARBLES
Astro	ExN	InN	MG	Oligo	OPC
FAS	HSPA6	NPAS4	THBD	HSPA1B	HSPA1B
DEPP1	GLT6D1	FOSB	F13A1	ATP6V0D2	HSPA1A
CCDC80	CYP4F11	FOS	RGS2	TRPM1	ARC
SULF1	KLF4	EGR4	HSPA1B	HPR	ZNF385B
SPDYE2	SERPINH1	TSPAN8	TMEM163	CHI3L1	VEGFA
BMX	ENDOU	HSPA6	SOCS3	SPSB2
FLT3	PLA2G12B	GOLT1A	NAMPT	KANK4
FABP5	ADAM18	JUNB	MYO1G	FMN1
MTRNR2L8	TNC	ATP2C2	IL1B	USH1C
GBP2	HSPE1	NR4A1	KDM6B	NUPR1
MT1F	PLA2G5	SLC6A13	DDIT4	IL6R
PROS1	ASTL	ARC	VEGFA	KCNIP3
IGFBP5	FXYD3	F13A1	SMARCD3	MTRNR2L8
MT1G	BAG3	FYB1	HSPA1A	TNFRSF21
MEGF11	RRAD	BTG2	FOSL2	PROS1
CALN1	PLAC9	TMPRSS9	FHAD1	PNPLA3
PDZRN4	NPAS4	TMEM217	NR4A1	HSPA1A
CEBPD	SLC5A5	EGR1	ANKRD22	SLC26A7
CCL2	TSPAN8	C11orf96	CDKN1A	TUBB2B
CRISPLD1	KISS1	RHCG	HSPA5	GPCPD1
RASD1	TIMD4	SLC10A1	FOS	VEGFA
CDC7	TBX1	MPP4	FAM241A	KIF25
LMOD1	FLT3	EGR3	DUSP1	PYGL
MLIP	SLC10A1	PTPRC	HAMP	TPD52L1
NR4A1	GTSE1	DUSP1	LMNB1	ODC1
CBLN2	GRTP1	MTRNR2L8	DNAJB1	ARRDC4
ALDH1A1	SRGN	TG	PGK1	S100A1
SERPINB1	CRLF2	HSPE1-MOB4	SH2B2	MBOAT1
IL1R1	BMX	APBB1IP	IL21R	PDE2A
TMEM163	TSACC	MGAM	HSP90AA1	C3orf70
GBP1	FOS		PPA1	SHISA6
FGF1	SHBG		CD69	FBXO2
PTPRR	MAJIN		CLEC2B	ATAD3C
SERPING1	IL1R1		PLXNA4	MSR1
ACTN2	GRK7		JUNB	ATP2C2
OLFM3	F10		RHOB	MLIP
SLC43A2	ITK		FAM118A	S100A13
DNAJA4	HSPE1-MOB4		ZFP36	MND1
ELL2	NXT2		SETBP1	FGF17
ELK3	COX7B2		CXCR4
DBX2	TMEM217		FLT1
ANO3	SERPINE1		SLC2A5
DUSP1	HPX		SLC2A3
NFKB2	DNAJB1		TNFRSF10D
TXNL4B	BTG2		HSPB1
AR	HSPA1A		LILRB1
HTR1E	NPR3		MS4A4E
SLC7A6	ATP2C2		XBP1
	LIMK2		CLEC5A
	CRH		HK2
	CKM		HLA-DQA1
	NFE2L3		LIMK2
	PCSK5		BCL6
	LMOD1		GLUL
	CFAP58		SRGN
	IGFBPL1		LDB2
	SERPINB9		GADD45B
	RGS3		TNFRSF1B
	BNC2		HLA-DQB1
	HSPD1		HIF1A
	PYCR1		UBC
	TMPRSS9		P4HA1
	EBI3		PTPN2
	KCNG2		IL15
	C1QTNF9B		GRIN1
	SLFN5		FAM162A
	GAS1		PDIA4
	SLC7A2		PPP1R3B
	TCEA3		SBNO2
	PAPPA		RAB20
	JUNB		BATF3
	NPC1L1		CRELD1
	MORC4		CEMIP2
	PDE6C		STX4
	MYCN		LRRTM4
	SCUBE2		NXF1
	HAVCR1		LRFN5
	DNAJA4		MAP3K8
	THBS1		GPI
	BTBD16		ACAP3
	CCDC81		PGM1
	HSPB1		KCNIP4
	ITGA1		GOLGA8A
	FCGRT		MBOAT7
	GOLT1A		DGKB
	IL5RA		LRRC4C
	KLC3		KAT2A
	MFSD2A		PTPN1
	HAMP		TYMP
	ACTA1		FLVCR2
	OR2H2		SLC7A5
	GLI2		GSDMD
	COL4A4		SERPINA1
	TG		PFKFB4
	CDC42EP3		CEBPD
	BMP2		TCAF2
	IL12RB1		IRF8
	TGFBI		CBWD1
	TEN1		PLAC8
	NFATC1		PIM1
	ZBED9		TSPYL2
	WDR64		CDH18
	COL13A1		SH2D4A
	HSPH1		ANKZF1
	CFAP73		NBPF14
	MYO1E		JAK3
	NUP210L		HOMER1
	RIPOR3		SMAD3
	CATSPERD		PPP1R15A
	DUSP1		ABCA8
	PTGFR		TFRC
	EGR4		HSPA6
	AFP		NFKBID
	IGF2BP2		KIFC2
	KLF10		PAXX
	PARD3		ASIC2
	FOSB		PFKP
	TOX3		SCYL1
	USPL1		CASP4
	TIMP1		TMEM176B
	RNF144B		GALNT13
	ZNF853		HRH2
	SYT6		ENO2
	ZNF843		CA8
	SPSB1		EPHA6
	TRIM61		NR4A3
	JSRP1		ERC2
	ZBTB7B		FAM89A
	DNAH3		GRAMD1A
	TDRD1		LPAR2
	TERB1		BTG2
	RAB39A		C4orf3
	TSPAN10		KCND2
	TCIM		RELT
	HSPA1B		ATF3
	SPP1		ATF5
	FERMT3		ACSL1
	ADGB		LITAF
	SH3BP4		CPA6
	PLCB3		CHI3L1
	EDNRB		PDZD2
	NR4A2		LDHA
	KIF14		CACNA1A
	DUSP4		CYTH4
	VWA2		BHLHE40
	AR		INF2
	CELSR1		FPR1
			DDX21
			LINGO2
			MIDN
			ENO1
			TLR5
			RNF144B
			MAP3K20
			HDHD5
			LRRC7
			RASSF4
			SLC4A10
			SREBF1
			SLC16A3
			THRB
			RGS7
			ARHGAP9
			LIFR
			ARMH1
			CHCHD7
			ENGASE
			OTUB1
			JUN
			SNTG1
			GYS1
			IL4R
			CD300A
			NOTCH1
			MIIP
			CACNA1C
			ADARB2
			GK
			P4HB
			PFKL
			CSMD1
			GRM5
			STXBP5L
			TCIRG1
			GABRB1
			PDE4B
			SYN3
			NARF
			ZYX
			PFKFB3
			MCM5
			RNF149
			CARM1
			NRG3
			ARPP21
			PIM3
			MS4A6A
			TRIM9
			FAM20A
			AP1G2
			STIP1
			STXBP2
			PDK1
			TGFBR1
			SLC25A39
			PRKCB
			CD83
			HS6ST3
			LPCAT3
			MTUS2
			EZH2
			MVP
			IL1RAP
			HMOX1
			STEAP3
			TNR
			CNTNAP2
			RAB7B
			RAPGEF4
			UGCG
			PLEKHG1
			CHRM3
			DPP10
			E2F4
			FAM160B2
			IDI1
			DENND4B
			CCL4
			FAM13A
			HSP90AB1
			KALRN
			AMER2
			CDK10
			NUCB1
			C1RL
			CEBPB
			CDK5RAP3
			EIF4E
			DHX34
			B4GALT5
			SERPINI1
			NTRK3
			PLAUR
			NEDD9
			SIGLEC9
			NEDD4L
			HSP90B1
			BST2
			DLGAP2
			IER2
			CHSY1
			SLC17A9
			PNKD
			HDAC4
			CBWD6
			HOOK2
			TBC1D8
			PAN2
			GPRC5B
			PHYHIPL
			ITPKC
			WDR6
			FBXW5
			CDH12
			PROS1
			CUL1
			CSMD3
			PIK3AP1
			BCAT1
			NECTIN2
			GRIA4
			QTRT1
			KLHDC4
			ACAA1
			LAMA2
			HCK
			TRIM36
			ZFP36L1
			PSTPIP2
			WWC3
			CPEB4
			IPCEF1
			PDGFA
			NOVA1
			HGS
			TMEM50B
			LYVE1
			SPATA6
			PLTP
			ESR1
			MYO7A
			NFIX
			PDIA6
			TMC6
			NUP85
			SLC38A10
			EBI3
			RLF
			IKZF2
			ALOX5
			CALR
			NEBL
			LRRTM3
			SRSF3
			RXRA
			RGL1
			NFKBIZ
			TMTC2
			TPI1
			SCIN
			UBTD2
			ZC3HAV1
			KDM4B
			SLC35F3
			FGL1
			ACADVL
			YBX3
			SYNGR2
			LONP1
			LAT2
			STAT3
			PPP1CB
			COLGALT1
			TOX
			TG
			SSBP4
			ANKS1A
			PTPRE
			MT3
			APOC1
			ABL2
			PNRC1
			FBXL7
			RBPJ
			LTBR
			ZNF292
			JUND
			EHBP1L1
			DOT1L
			GRIA2
			ARHGDIA
			C5AR1
			HEG1
			SLC12A9
			ERBB4
			TNIP1
			COX19
			PKD1
			INTS11
			STAMBPL1
			NFIB
			MGAT1
			GOLGA4
			RIPOR1
			TBC1D14
			UGT8
			TMED8
			HSCB
			PIEZO2
			ARHGAP45
			NLGN1
			LONRF1
			HSPA8
			HAT1
			S100A9
			SNRNP70
			PPIB
			CD33
			PRKCA
			AKT1
			DOK3
			TRIM25
			CCNL1
			RTTN
			ENOX1
			ZHX2
			ZNF692
			ITGB3BP
			TMOD1
			VMP1
			PNPLA6
			TXNIP
			KCTD16
			HSF1
			IMPA2
			RNF144A
			METTL3
			SDCBP
			ARL6IP4
			LAP3
			NCAM1
			CDH20
			PTBP1
			FUT9
			ACER3
			EGLN1
			RGS1
			NRCAM
			JAKMIP2
			ROBO1
			NSMF
			NCKAP5L
			GDI1
			SH3RF3
			LTBP3
			AK5
			SYT1
			GATM
			CNTNAP5
			GRM7
			CTSB
			LINGO1
			SLCO3A1
			OLR1
			BNIP3L
			CAMTA2
			XPNPEP1
			FGF12

## Sheet: scDEA
Astro	ExN	InN	MG	Oligo	OPC
GBP1	SPSB1	HSPA6	ACAP3	ATAD3C	ZNF385B
GBP2	CTRC	PTPRC	ENO1	FBXO2	HSPA1A
CDC7	PLA2G5	BTG2	SLC2A5	KANK4	HSPA1B
OLFM3	TCEA3	GOLT1A	MIIP	S100A13	VEGFA
LMOD1	MFSD2A	EGR4	TNFRSF1B	S100A1	ARC
ACTN2	PTGFR	HSPE1-MOB4	FHAD1	IL6R
IL1R1	SYT6	MPP4	RLF	CHI3L1
TMEM163	NUP210L	FYB1	ARMH1	ODC1
IGFBP5	ZBTB7B	EGR1	SPATA6	KCNIP3
PROS1	TSACC	DUSP1	JUN	PROS1
CCDC80	HSPA6	TMEM217	PGM1	C3orf70
ELL2	KIF14	MGAM	PDE4B	MND1
FGF1	LMOD1	EGR3	NBPF14	TUBB2B
DUSP1	BTG2	TG	S100A9	MBOAT1
SERPINB1	KISS1	ARC	DENND4B	HSPA1A
MLIP	GOLT1A	MTRNR2L8	TNR	HSPA1B
HTR1E	ACTA1	C11orf96	ABL2	VEGFA
CALN1	WDR64	NPAS4	GLUL	TNFRSF21
SPDYE2	MYCN	APBB1IP	RGL1	MLIP
BMX	CDC42EP3	SLC6A13	RGS1	TPD52L1
AR	EGR4	NR4A1	RGS2	KIF25
CEBPD	ASTL	TSPAN8	BTG2	MSR1
SULF1	IL1R1	SLC10A1	BATF3	FGF17
CRISPLD1	GLI2	FOS	TLR5	ATP6V0D2
FABP5	NR4A2	RHCG	FAM89A	SLC26A7
ALDH1A1	HSPD1	ATP2C2	EGLN1	MTRNR2L8
MTRNR2L8	HSPE1	TMPRSS9	SLC35F3	USH1C
ANO3	HSPE1-MOB4	JUNB	RGS7	PDE2A
SERPING1	COL4A4	FOSB	PDIA6	SPSB2
DEPP1	SH3BP4		RHOB	PYGL
FAS	IL5RA		FOSL2	TRPM1
NFKB2	GRK7		HK2	FMN1
PDZRN4	IGF2BP2		LRRTM4	ARRDC4
DBX2	COX7B2		TBC1D8	NUPR1
NR4A1	AFP		RNF149	HPR
PTPRR	SPP1		SH3RF3	ATP2C2
ELK3	TRIM61		IL1B	SHISA6
FLT3	NPR3		DPP10	GPCPD1
MEGF11	ITGA1		STEAP3	PNPLA3
DNAJA4	TGFBI		TMEM163
MT1F	TIMD4		CXCR4
MT1G	HAVCR1		GALNT13
SLC7A6	ITK		SLC4A10
TXNL4B	DUSP1		PDK1
SLC43A2	SERPINB9		RAPGEF4
RASD1	RNF144B		MAP3K20
CCL2	ZBED9		ERBB4
CBLN2	OR2H2		PNKD
	HSPA1A		HDAC4
	HSPA1B		BHLHE40
	TMEM217		CRELD1
	ADGB		THRB
	ZNF853		GOLGA4
	NFE2L3		WDR6
	NPC1L1		ERC2
	HSPB1		ROBO1
	SERPINE1		FAM162A
	CRLF2		HEG1
	BMX		CCNL1
	TIMP1		NLGN1
	AR		BCL6
	MORC4		IL1RAP
	NXT2		FGF12
	SLC7A2		TFRC
	DUSP4		TBC1D14
	ADAM18		LAP3
	TCIM		KCNIP4
	CRH		RBPJ
	KLF10		GABRB1
	TG		FAM13A
	BNC2		FAM241A
	IGFBPL1		C4orf3
	PCSK5		IL15
	GAS1		GRIA2
	KLF4		ACSL1
	RGS3		CDH18
	TNC		CDH12
	PAPPA		PDZD2
	GLT6D1		TRIM36
	HPX		LMNB1
	SCUBE2		TNIP1
	FERMT3		DUSP1
	PLCB3		CPEB4
	MAJIN		HRH2
	NPAS4		MGAT1
	SERPINH1		F13A1
	CCDC81		NEDD9
	RAB39A		CD83
	PARD3		RNF144B
	SRGN		HSPA1A
	COL13A1		HSPA1B
	PLA2G12B		HLA-DQA1
	PLAC9		HLA-DQB1
	PDE6C		ANKS1A
	CFAP58		SRSF3
	TDRD1		CDKN1A
	VWA2		PIM1
	BAG3		VEGFA
	BTBD16		HSP90AB1
	ENDOU		ZNF292
	TSPAN8		PLEKHG1
	CFAP73		IPCEF1
	C1QTNF9B		COX19
	FLT3		SCIN
	USPL1		DGKB
	HSPH1		MYO1G
	EDNRB		LAT2
	F10		HSPB1
	GRTP1		SLC12A9
	SLC10A1		SH2B2
	FOS		NAMPT
	THBS1		KCND2
	MYO1E		ZC3HAV1
	DNAJA4		CLEC5A
	DNAH3		TCAF2
	ZNF843		CNTNAP2
	TOX3		CUL1
	TERB1		TMEM176B
	RRAD		SMARCD3
	ATP2C2		GK
	SLFN5		PGK1
	TEN1		DLGAP2
	TSPAN10		CSMD1
	PYCR1		PPP1R3B
	NFATC1		CTSB
	KCNG2		LONRF1
	BMP2		FGL1
	RIPOR3		TNFRSF10D
	JSRP1		BNIP3L
	TMPRSS9		CEBPD
	EBI3		SNTG1
	CATSPERD		CHCHD7
	JUNB		SDCBP
	DNAJB1		TOX
	CYP4F11		CPA6
	SLC5A5		CSMD3
	IL12RB1		ZHX2
	FXYD3		GSDMD
	HAMP		KIFC2
	CKM		CBWD1
	KLC3		LINGO2
	FOSB		CEMIP2
	FCGRT		TMOD1
	TBX1		TGFBR1
	LIMK2		UGCG
	GTSE1		HSPA5
	CELSR1		PAXX
			GRIN1
			LDHA
			LRRC4C
			MS4A6A
			MS4A4E
			NXF1
			OTUB1
			STIP1
			SCYL1
			EHBP1L1
			TCIRG1
			ACER3
			MYO7A
			GRM5
			CASP4
			GRIA4
			HSPA8
			ADARB2
			PFKP
			PFKFB3
			MAP3K8
			RASSF4
			ALOX5
			SRGN
			PPA1
			DDIT4
			P4HA1
			NRG3
			ANKRD22
			PIK3AP1
			PTPRE
			CACNA1C
			LTBR
			TPI1
			C1RL
			SLC2A3
			CD69
			CLEC2B
			OLR1
			BCAT1
			NCKAP5L
			NR4A1
			ARHGAP9
			SYT1
			TMTC2
			HSP90B1
			ARL6IP4
			UBC
			FLT1
			HS6ST3
			RAB20
			NOVA1
			LRFN5
			TRIM9
			HIF1A
			ZFP36L1
			FOS
			FLVCR2
			TMED8
			SERPINA1
			HSP90AA1
			GOLGA8A
			GATM
			SMAD3
			LINGO1
			CHSY1
			LITAF
			PRKCB
			IL4R
			IL21R
			MVP
			STX4
			RIPOR1
			IRF8
			SLC7A5
			ACADVL
			KDM6B
			SREBF1
			CCL4
			KAT2A
			STAT3
			SLC25A39
			CDK5RAP3
			TRIM25
			VMP1
			PRKCA
			FAM20A
			CD300A
			NUP85
			TMC6
			SYNGR2
			SOCS3
			ENGASE
			SLC38A10
			P4HB
			SLC16A3
			NARF
			IMPA2
			PTPN2
			SETBP1
			NEDD4L
			RTTN
			THBD
			HCK
			PLTP
			B4GALT5
			CEBPB
			PTPN1
			PTBP1
			ARHGAP45
			SBNO2
			MIDN
			GADD45B
			EBI3
			CARM1
			JUNB
			CALR
			CACNA1A
			DNAJB1
			BST2
			COLGALT1
			JAK3
			JUND
			LPAR2
			GPI
			GRAMD1A
			HAMP
			NFKBID
			ZFP36
			PLAUR
			NECTIN2
			APOC1
			PPP1R15A
			SNRNP70
			ATF5
			SIGLEC9
			LILRB1
			HDHD5
			HSCB
			XBP1
			LIMK2
			SYN3
			HMOX1
			CYTH4
			FAM118A
			TYMP
			TMEM50B
			PFKL

## Sheet: scDEA-MARBLES
Astro	ExN	InN	MG	Oligo	OPC
GBP1	SPSB1	HSPA6	ACAP3	ATAD3C	ZNF385B
GBP2	CTRC	PTPRC	INTS11	FBXO2	HSPA1A
CDC7	PLA2G5	BTG2	ENO1	KANK4	HSPA1B
OLFM3	TCEA3	GOLT1A	SLC2A5	S100A13	VEGFA
LMOD1	MFSD2A	EGR4	MIIP	S100A1	ARC
ACTN2	PTGFR	HSPE1-MOB4	TNFRSF1B	IL6R
IL1R1	SYT6	MPP4	FHAD1	CHI3L1
TMEM163	NUP210L	FYB1	RLF	ODC1
IGFBP5	ZBTB7B	EGR1	ARMH1	KCNIP3
PROS1	TSACC	DUSP1	SPATA6	PROS1
CCDC80	HSPA6	F13A1	JUN	C3orf70
ELL2	KIF14	TMEM217	ITGB3BP	MND1
FGF1	LMOD1	MGAM	PGM1	TUBB2B
DUSP1	BTG2	EGR3	PDE4B	MBOAT1
SERPINB1	KISS1	TG	LRRC7	HSPA1A
MLIP	GOLT1A	ARC	AK5	HSPA1B
HTR1E	ACTA1	MTRNR2L8	TXNIP	VEGFA
CALN1	WDR64	C11orf96	NBPF14	TNFRSF21
SPDYE2	MYCN	NPAS4	S100A9	MLIP
BMX	CDC42EP3	APBB1IP	DENND4B	TPD52L1
AR	EGR4	SLC6A13	HSPA6	KIF25
CEBPD	ASTL	NR4A1	TNR	MSR1
SULF1	IL1R1	TSPAN8	ABL2	FGF17
CRISPLD1	GLI2	SLC10A1	GLUL	ATP6V0D2
FABP5	NR4A2	FOS	RGL1	SLC26A7
ALDH1A1	HSPD1	RHCG	RGS1	MTRNR2L8
MTRNR2L8	HSPE1	ATP2C2	RGS2	USH1C
ANO3	HSPE1-MOB4	TMPRSS9	CHI3L1	PDE2A
SERPING1	COL4A4	JUNB	BTG2	SPSB2
DEPP1	SH3BP4	FOSB	RAB7B	PYGL
FAS	IL5RA		ATF3	TRPM1
NFKB2	GRK7		BATF3	FMN1
PDZRN4	IGF2BP2		TLR5	ARRDC4
DBX2	COX7B2		FAM89A	NUPR1
NR4A1	AFP		EGLN1	HPR
PTPRR	SPP1		SLC35F3	ATP2C2
ELK3	TRIM61		CHRM3	SHISA6
FLT3	NPR3		RGS7	GPCPD1
MEGF11	ITGA1		ZNF692	PNPLA3
DNAJA4	TGFBI		RNF144A
MT1F	TIMD4		PDIA6
MT1G	HAVCR1		RHOB
SLC7A6	ITK		FOSL2
TXNL4B	DUSP1		PPP1CB
SLC43A2	SERPINB9		HK2
RASD1	RNF144B		LRRTM4
CCL2	ZBED9		TBC1D8
CBLN2	OR2H2		RNF149
	HSPA1A		SH3RF3
	HSPA1B		IL1B
	TMEM217		DPP10
	ADGB		STEAP3
	ZNF853		CNTNAP5
	NFE2L3		TMEM163
	NPC1L1		CXCR4
	HSPB1		GALNT13
	SERPINE1		SLC4A10
	CRLF2		HAT1
	BMX		PDK1
	TIMP1		RAPGEF4
	AR		MAP3K20
	MORC4		ERBB4
	NXT2		IKZF2
	SLC7A2		PNKD
	DUSP4		ANKZF1
	ADAM18		HDAC4
	TCIM		BHLHE40
	CRH		GRM7
	KLF10		CRELD1
	TG		THRB
	BNC2		ARPP21
	IGFBPL1		GOLGA4
	PCSK5		ACAA1
	GAS1		PFKFB4
	KLF4		WDR6
	RGS3		ERC2
	TNC		ROBO1
	PAPPA		PROS1
	GLT6D1		EPHA6
	HPX		NFKBIZ
	SCUBE2		STXBP5L
	FERMT3		FAM162A
	PLCB3		KALRN
	MAJIN		HEG1
	NPAS4		CCNL1
	SERPINH1		SERPINI1
	CCDC81		NLGN1
	RAB39A		BCL6
	PARD3		IL1RAP
	SRGN		FGF12
	COL13A1		TFRC
	PLA2G12B		TBC1D14
	PLAC9		LDB2
	PDE6C		LAP3
	CFAP58		KCNIP4
	TDRD1		RBPJ
	VWA2		GABRB1
	BAG3		PLAC8
	BTBD16		FAM13A
	ENDOU		EIF4E
	TSPAN8		FAM241A
	CFAP73		UGT8
	C1QTNF9B		C4orf3
	FLT3		IL15
	USPL1		GRIA2
	HSPH1		ACSL1
	EDNRB		FBXL7
	F10		CDH18
	GRTP1		CDH12
	SLC10A1		PDZD2
	FOS		LIFR
	THBS1		HOMER1
	MYO1E		TRIM36
	DNAJA4		LMNB1
	DNAH3		KCTD16
	ZNF843		JAKMIP2
	TOX3		TNIP1
	TERB1		UBTD2
	RRAD		DUSP1
	ATP2C2		CPEB4
	SHBG		HRH2
	SLFN5		DOK3
	TEN1		MGAT1
	TSPAN10		F13A1
	PYCR1		NEDD9
	NFATC1		CD83
	KCNG2		RNF144B
	BMP2		HSPA1A
	RIPOR3		HSPA1B
	JSRP1		HLA-DQA1
	TMPRSS9		HLA-DQB1
	EBI3		ANKS1A
	CATSPERD		SRSF3
	JUNB		CDKN1A
	DNAJB1		PIM1
	CYP4F11		VEGFA
	SLC5A5		HSP90AB1
	IL12RB1		ZNF292
	FXYD3		PNRC1
	HAMP		FUT9
	CKM		LAMA2
	KLC3		PLEKHG1
	FOSB		ESR1
	FCGRT		IPCEF1
	TBX1		PDGFA
	LIMK2		COX19
	GTSE1		SCIN
	CELSR1		DGKB
			MYO1G
			LAT2
			HSPB1
			SLC12A9
			SH2B2
			NAMPT
			NRCAM
			KCND2
			PLXNA4
			ZC3HAV1
			CLEC5A
			ZYX
			TCAF2
			CNTNAP2
			CUL1
			EZH2
			PDIA4
			TMEM176B
			SMARCD3
			WWC3
			GK
			TSPYL2
			PGK1
			GDI1
			DLGAP2
			CSMD1
			PPP1R3B
			CTSB
			LONRF1
			FGL1
			SH2D4A
			FAM160B2
			TNFRSF10D
			BNIP3L
			CEBPD
			SNTG1
			CHCHD7
			SDCBP
			TOX
			CA8
			CPA6
			CSMD3
			ZHX2
			TG
			GSDMD
			HSF1
			KIFC2
			CBWD1
			NFIB
			LINGO2
			CBWD6
			CEMIP2
			TMOD1
			TGFBR1
			NR4A3
			UGCG
			HSPA5
			RXRA
			NOTCH1
			FBXW5
			PAXX
			GRIN1
			NSMF
			LYVE1
			LDHA
			LRRC4C
			MS4A6A
			MS4A4E
			NXF1
			OTUB1
			STIP1
			SCYL1
			LTBP3
			EHBP1L1
			TCIRG1
			RELT
			ACER3
			MYO7A
			GRM5
			CASP4
			GRIA4
			NCAM1
			HSPA8
			IDI1
			ADARB2
			PFKP
			PFKFB3
			NEBL
			MAP3K8
			RASSF4
			ALOX5
			PHYHIPL
			LRRTM3
			DDX21
			SRGN
			PPA1
			DDIT4
			P4HA1
			NRG3
			ANKRD22
			STAMBPL1
			PIK3AP1
			XPNPEP1
			PTPRE
			CACNA1C
			LTBR
			TPI1
			ENO2
			LPCAT3
			C1RL
			SLC2A3
			CD69
			CLEC2B
			OLR1
			YBX3
			BCAT1
			NCKAP5L
			NR4A1
			PAN2
			ARHGAP9
			SYT1
			TMTC2
			HSP90B1
			ARL6IP4
			UBC
			AMER2
			FLT1
			MTUS2
			ENOX1
			HS6ST3
			RAB20
			METTL3
			AP1G2
			NOVA1
			LRFN5
			TRIM9
			HIF1A
			ZFP36L1
			FOS
			FLVCR2
			TMED8
			SERPINA1
			HSP90AA1
			INF2
			AKT1
			GOLGA8A
			GATM
			PPIB
			SMAD3
			LINGO1
			NTRK3
			SLCO3A1
			CHSY1
			PKD1
			LITAF
			GPRC5B
			PRKCB
			IL4R
			IL21R
			MVP
			STX4
			MT3
			E2F4
			RIPOR1
			IRF8
			KLHDC4
			SLC7A5
			CDK10
			CAMTA2
			ACADVL
			KDM6B
			SREBF1
			ASIC2
			CCL4
			KAT2A
			STAT3
			SLC25A39
			CDK5RAP3
			TRIM25
			VMP1
			PRKCA
			FAM20A
			ABCA8
			CD300A
			NUP85
			TMC6
			SYNGR2
			SOCS3
			ENGASE
			SLC38A10
			HGS
			P4HB
			ARHGDIA
			SLC16A3
			NARF
			PIEZO2
			IMPA2
			PTPN2
			SETBP1
			PSTPIP2
			NEDD4L
			CDH20
			RTTN
			THBD
			HCK
			PLTP
			B4GALT5
			CEBPB
			PTPN1
			SLC17A9
			PTBP1
			ARHGAP45
			SBNO2
			MIDN
			DOT1L
			GADD45B
			EBI3
			KDM4B
			LONP1
			PNPLA6
			STXBP2
			QTRT1
			CARM1
			HOOK2
			JUNB
			CALR
			NFIX
			IER2
			CACNA1A
			DNAJB1
			BST2
			COLGALT1
			JAK3
			JUND
			SSBP4
			LPAR2
			GPI
			GRAMD1A
			HAMP
			NFKBID
			ZFP36
			ITPKC
			PLAUR
			NECTIN2
			APOC1
			C5AR1
			DHX34
			PPP1R15A
			NUCB1
			GYS1
			SNRNP70
			ATF5
			SIGLEC9
			CD33
			FPR1
			MBOAT7
			LILRB1
			HDHD5
			HSCB
			XBP1
			LIMK2
			SYN3
			HMOX1
			MCM5
			CYTH4
			FAM118A
			PIM3
			TYMP
			TMEM50B
			PFKL
