# Supplementary material for: A Markov random field model-based approach for differentially expressed gene detection from single-cell RNA-seq data
Source: Brief Bioinform. 2022 May 5;23(5):bbac166. doi: 10.1093/bib/bbac166 (PMC9487630; doi:10.1093/bib/bbac166)
Supplement: supplementary_table_5_bbac166 [file supplementary_table_5_bbac166.xlsx]

## Sheet: ExN_InN
	ExN	InN
HSPA6	-3.72806	-2.18313
BTG2	1.64451	1.40113
GOLT1A	-1.29587	-2.05896
EGR4	1.13905	2.62779
HSPE1-MOB4	-1.74726	-1.02036
DUSP1	1.14054	1.07729
TMEM217	-1.7104	-1.30395
TG	1.22226	-1.04434
NPAS4	2.22468	3.96161
TSPAN8	-2.14948	-2.24496
SLC10A1	-2.01916	-1.16621
FOS	1.8235	2.77727
ATP2C2	-1.631	-1.75977
TMPRSS9	-1.43557	-1.32216
JUNB	1.35755	1.94087
FOSB	1.11406	2.79825

## Sheet: Astro_MG
	Astro	MG
TMEM163	1.1125	1.96358
PROS1	-1.33756	1.08252
DUSP1	1.02339	1.61834
CEBPD	-1.23637	1.2863
NR4A1	1.17751	1.75754

## Sheet: Oligo_MG
	MG	Oligo
CHI3L1	1.20576	-1.61833
PROS1	1.08251	-1.22139
HSPA1A	1.79393	1.1782
HSPA1B	2.03781	2.25158
VEGFA	1.84468	1.13523
