# Supplementary material for: A Markov random field model-based approach for differentially expressed gene detection from single-cell RNA-seq data
Source: Brief Bioinform. 2022 May 5;23(5):bbac166. doi: 10.1093/bib/bbac166 (PMC9487630; doi:10.1093/bib/bbac166)
Supplement: supplementary_table_6_bbac166 [file supplementary_table_6_bbac166.xlsx]

## Sheet: MG_edgeR-MARBLES
Ingenuity Canonical Pathways	-log(p-value)	Ratio	z-score	Molecules
Glycolysis I	6.25	0.6	2.449	ENO1,ENO2,GPI,PFKP,PGK1,TPI1
Unfolded protein response	5.64	0.244	3.162	CALR,CEBPB,CEBPD,HSP90B1,HSPA1A/HSPA1B,HSPA5,HSPA8,P4HB,PPP1R15A,SREBF1
HIF1α Signaling	4.15	0.121	2.324	AKT1,CDKN1A,FLT1,GPI,HIF1A,HMOX1,HSPA1A/HSPA1B,HSPA5,HSPA8,JUN,PRKCA,PRKCB,SLC2A3,STAT3,VEGFA
Role of PKR in Interferon Induction and Antiviral Response	3.87	0.145	0.302	ATF3,FOS,HSP90AB1,HSP90B1,HSPA1A/HSPA1B,HSPA5,HSPA8,IL1B,JUN,PDGFA,STAT3
Role of Macrophages, Fibroblasts and Endothelial Cells in Rheumatoid Arthritis	3.77	0.1	#N/A	AKT1,C5AR1,CEBPB,CEBPD,FOS,IL15,IL1B,IL1RAP,JUN,LTBR,PDGFA,PRKCA,PRKCB,SOCS3,STAT3,TLR5,TNFRSF1B,VEGFA
Hypoxia Signaling in the Cardiovascular System	3.68	0.212	2	AKT1,HIF1A,HSP90AB1,HSP90B1,JUN,P4HB,VEGFA
IL-10 Signaling	3.57	0.178	#N/A	FOS,HMOX1,IL1B,IL1RAP,IL4R,JUN,SOCS3,STAT3
Aldosterone Signaling in Epithelial Cells	3.52	0.143	#N/A	ASIC2,DUSP1,HSP90AB1,HSP90B1,HSPA1A/HSPA1B,HSPA5,HSPA8,HSPB1,PRKCA,PRKCB
Aryl Hydrocarbon Receptor Signaling	3.47	0.131	0.632	CDKN1A,ESR1,FOS,HSP90AB1,HSP90B1,HSPB1,IL1B,JUN,NFIB,NFIX,RXRA
Gluconeogenesis I	3.42	0.4	2	ENO1,ENO2,GPI,PGK1
IL-6 Signaling	3.39	0.128	2.714	AKT1,CEBPB,FOS,HSPB1,IL1B,IL1RAP,JUN,SOCS3,STAT3,TNFRSF1B,VEGFA
JAK/Stat Signaling	3.37	0.167	0.707	AKT1,CDKN1A,CEBPB,FOS,JUN,PTPN1,SOCS3,STAT3
eNOS Signaling	3.27	0.117	1.265	AKT1,CHRM3,ESR1,FLT1,HSP90AB1,HSP90B1,HSPA1A/HSPA1B,HSPA5,HSPA8,PRKCA,PRKCB,VEGFA
NRF2-mediated Oxidative Stress Response	3.19	0.114	2.333	AKT1,FOS,HMOX1,HSP90AB1,HSP90B1,JUN,JUNB,JUND,PPIB,PRKCA,PRKCB,STIP1
STAT3 Pathway	3.09	0.118	1.897	CDKN1A,FLT1,IL1B,IL4R,MAP3K20,NTRK3,PTPN2,SOCS3,STAT3,TGFBR1,VEGFA
Th17 Activation Pathway	3.08	0.2	0.816	HIF1A,HSP90AB1,HSP90B1,IL1B,SOCS3,STAT3
Pancreatic Adenocarcinoma Signaling	3.04	0.125	2.449	AKT1,CDKN1A,E2F4,HDAC4,HMOX1,NOTCH1,SMAD3,STAT3,TGFBR1,VEGFA
Hepatic Fibrosis Signaling Pathway	2.97	0.0798	4.583	AKT1,CACNA1A,CACNA1C,CEBPB,EZH2,FLT1,FOS,HIF1A,IL1B,IL1RAP,JUN,PDGFA,PRKCA,PRKCB,RHOB,SMAD3,STAT3,TFRC,TGFBR1,TNFRSF1B,VEGFA
Senescence Pathway	2.92	0.0972	1.387	AKT1,ATF3,BHLHE40,CACNA1A,CACNA1C,CDKN1A,CEBPB,E2F4,EZH2,GADD45B,JUN,SMAD3,TGFBR1,ZFP36L1
TR/RXR Activation	2.91	0.143	#N/A	AKT1,ENO1,HIF1A,PFKP,RXRA,SLC16A3,SREBF1,THRB
IL-23 Signaling Pathway	2.9	0.227	1.342	AKT1,HIF1A,IL1B,SOCS3,STAT3
PPAR Signaling	2.88	0.129	-2.333	FOS,HSP90AB1,HSP90B1,IL1B,IL1RAP,JUN,PDGFA,RXRA,TNFRSF1B
Adipogenesis pathway	2.62	0.118	#N/A	AKT1,CEBPB,CEBPD,EZH2,HDAC4,HIF1A,SMAD3,SREBF1,TXNIP
