# Supplementary material for: A Markov random field model-based approach for differentially expressed gene detection from single-cell RNA-seq data
Source: Brief Bioinform. 2022 May 5;23(5):bbac166. doi: 10.1093/bib/bbac166 (PMC9487630; doi:10.1093/bib/bbac166)
Supplement: supplementary_bbac166 [file supplementary_bbac166.zip › supplementary_bbac166.tex]

%%
%% Copyright 2020 OXFORD UNIVERSITY PRESS
%%
%% This file is part of the 'oup-authoring-template Bundle'.
%% ---------------------------------------------
%%
%% It may be distributed under the conditions of the LaTeX Project Public
%% License, either version 1.2 of this license or (at your option) any
%% later version.  The latest version of this license is in
%%    http://www.latex-project.org/lppl.txt
%% and version 1.2 or later is part of all distributions of LaTeX
%% version 1999/12/01 or later.
%%
%% The list of all files belonging to the 'oup-authoring-template Bundle' is
%% given in the file `manifest.txt'.
%%
%% Template article for OXFORD UNIVERSITY PRESS's document class `oup-authoring-template'
%% with bibliographic references
%%

%%%CONTEMPORARY%%%
\documentclass[numsec,webpdf,contemporary,large]{oup-authoring-template}%
%\documentclass[unnumsec,webpdf,contemporary,large,namedate]{oup-authoring-template}% uncomment this line for author year citations and comment the above
%\documentclass[unnumsec,webpdf,contemporary,medium]{oup-authoring-template}
%\documentclass[unnumsec,webpdf,contemporary,small]{oup-authoring-template}

%%%MODERN%%%
%\documentclass[unnumsec,webpdf,modern,large]{oup-authoring-template}
%\documentclass[unnumsec,webpdf,modern,large,namedate]{oup-authoring-template}% uncomment this line for author year citations and comment the above
%\documentclass[unnumsec,webpdf,modern,medium]{oup-authoring-template}
%\documentclass[unnumsec,webpdf,modern,small]{oup-authoring-template}

%%%TRADITIONAL%%%
%\documentclass[unnumsec,webpdf,traditional,large]{oup-authoring-template}
%\documentclass[unnumsec,webpdf,traditional,large,namedate]{oup-authoring-template}% uncomment this line for author year citations and comment the above
%\documentclass[unnumsec,namedate,webpdf,traditional,medium]{oup-authoring-template}
%\documentclass[namedate,webpdf,traditional,small]{oup-authoring-template}

\onecolumn % for one column layouts

%\usepackage{showframe}
\usepackage[figurename=Supplementary\ Figure]{caption}
\usepackage{xr}

\makeatletter
\newcommand*{\addFileDependency}[1]{% argument=file name and extension
  \typeout{(#1)}
  \@addtofilelist{#1}
  \IfFileExists{#1}{}{\typeout{No file #1.}}
}
\makeatother

\newcommand*{\myexternaldocument}[1]{%
    \externaldocument{#1}%
    \addFileDependency{#1.tex}%
    \addFileDependency{#1.aux}%
}
\myexternaldocument{main}
\graphicspath{{Fig/}}

% line numbers
%\usepackage[mathlines, switch]{lineno}
%\usepackage[right]{lineno}

\theoremstyle{thmstyleone}%
\newtheorem{theorem}{Theorem}%  meant for continuous numbers
%%\newtheorem{theorem}{Theorem}[section]% meant for sectionwise numbers
%% optional argument [theorem] produces theorem numbering sequence instead of independent numbers for Proposition
\newtheorem{proposition}[theorem]{Proposition}%
%%\newtheorem{proposition}{Proposition}% to get separate numbers for theorem and proposition etc.
\theoremstyle{thmstyletwo}%
\newtheorem{example}{Example}%
\newtheorem{remark}{Remark}%
\theoremstyle{thmstylethree}%
\newtheorem{definition}{Definition}

\begin{document}
\journaltitle{Briefings In Bioinformatics}
\DOI{DOI HERE}
\copyrightyear{2019}
\pubyear{2019}
\access{Advance Access Publication Date: Day Month Year}
\appnotes{Paper}

\firstpage{1}

%\subtitle{Subject Section}

\title[Short Article Title]{A Markov Random Field Model-Based Approach for Differentially Expressed Gene Detection from Single-cell RNA-seq Data}

\author[1]{Biqing Zhu}
\author[2]{Hongyu Li}
\author[3]{Le Zhang}
\author[3, 4]{Sreeganga S. Chandra}
\author[1, 2,$\ast$]{Hongyu Zhao}

\authormark{Zhu et al.}

\address[1]{\orgdiv{Program of Computational Biology and Bioinformatics}, \orgname{Yale University},  \orgaddress{\state{New Haven, CT}, \postcode{06511}, \country{USA}}}
\address[2]{\orgdiv{Department of Biostatistics}, \orgname{School of Public Health, Yale University}, \orgaddress{\state{New Haven, CT}, \postcode{06511}, \country{USA}}}
\address[3]{\orgdiv{Department of Neurology}, \orgname{School of Medicine, Yale University}, \orgaddress{\state{New Haven, CT}, \postcode{06511}, \country{USA}}}
\address[4]{\orgdiv{Department of Neuroscience}, \orgname{School of Medicine, Yale University}, \orgaddress{\state{New Haven, CT}, \postcode{06511}, \country{USA}}}

\corresp[$\ast$]{Corresponding author. \href{email:email-id.com}{hongyu.zhao@yale.edu}}

\received{Date}{0}{Year}
\revised{Date}{0}{Year}
\accepted{Date}{0}{Year}

%\editor{Associate Editor: Name}

%\abstract{
%\textbf{Motivation:} .\\
%\textbf{Results:} .\\
%\textbf{Availability:} .\\
%\textbf{Contact:} \href{name@bio.com}{name@bio.com}\\
%\textbf{Supplementary information:} Supplementary data are available at \textit{Briefings in Bioinformatics}
%online.}

\onecolumn

\color{red}
\section{Supplementary Texts}
\subsection{Derivation of the conditional distribution of pseudobulk expression}\label{subsec:derivation} 

If the differential expression state $x_k$ is $1$ (DE), we assume the $m$ individuals from the first condition and the $n$ individuals from the second condition follow two distributions, specifically,
\begin{equation}
\begin{aligned}
f(y_{k1}, \cdots, y_{km}) f(y_{k(m+1)}, \cdots, y_{kn}) = \frac{\beta^{2\alpha} \Gamma((\sum_{j = 1}^{m} y_{kj}) + \alpha) \Gamma((\sum_{j = m + 1}^{m + n} y_{kj}) + \alpha)}{\Gamma(\alpha)^2 (\prod_{j = 1}^{m + n} (y_{kj}!)) (m + \beta)^{(\sum_{j = 1}^{m} y_{kj}) + \alpha} (n + \beta)^{(\sum_{j=m+1}^{m+n} y_{kj}) + \alpha}},
\end{aligned}
\end{equation}

and if $x_k$ is $0$ (EE), we assume the $m + n$ individuals follow the same distribution, specified by,

\begin{equation}
\begin{aligned}
f(y_{k1}, \cdots, y_{km}, y_{k(m+1)}, \cdots, y_{kn}) = [\frac{\beta^\alpha \Gamma((\sum_{j=1}^{m+n} y_{kj}) + \alpha)}{\Gamma(\alpha) (\prod_{j = 1}^{m+n} (y_{kj}!)) (m+n + \beta)^{(\sum_{j=1}^{m+n} y_{kj}) + \alpha}}]^{1-x_k},
\end{aligned}
\end{equation}

which shares the same form as the Equation~\ref{eq:5} and Equation~\ref{eq:6} in the main text.

So the distribution of the observations conditioned on $x_k$ and $\boldsymbol{\theta}$ can be modeled as 

\begin{equation}
\begin{aligned}
&\quad f(\boldsymbol{y}_k | x_k ; \boldsymbol{\theta}) \\
&= [f(y_{k1}, \cdots, y_{km}) f(y_{k(m+1)}, \cdots, y_{kn})]^{x_k} \\
&\quad [f(y_{k1}, \cdots, y_{km}, y_{k(m+1)}, \cdots, y_{kn})]^{1 - x_k} \\
&= [\frac{\beta^{2\alpha} \Gamma((\sum_{j = 1}^{m} y_{kj}) + \alpha) \Gamma((\sum_{j = m + 1}^{m + n} y_{kj}) + \alpha)}{\Gamma(\alpha)^2 (\prod_{j = 1}^{m + n} (y_{kj}!)) (m + \beta)^{(\sum_{j = 1}^{m} y_{kj}) + \alpha} (n + \beta)^{(\sum_{j=m+1}^{m+n} y_{kj}) + \alpha}}]^{x_k} \\
&\quad [\frac{\beta^\alpha \Gamma((\sum_{j=1}^{m+n} y_{kj}) + \alpha)}{\Gamma(\alpha) (\prod_{j = 1}^{m+n} (y_{kj}!)) (m+n + \beta)^{(\sum_{j=1}^{m+n} y_{kj}) + \alpha}}]^{1-x_k}.
\end{aligned}
\end{equation}

\subsection{Technical details on the parameter estimation algorithm}\label{subsec:func_estimation} 

The maximum likelihood estimation of $\boldsymbol{\theta}$ and $\boldsymbol{\Phi}$ based on the Equation~\ref{eq:8} and Equation~\ref{eq:12} from the main text was carried out by the R function optim. The convergence conditions of the iterative algorithm are (1) the latent state $\boldsymbol{x}$ does not change, (2) the sum of the differences between the current $\boldsymbol{\theta}$ and $\boldsymbol{\theta}$ from the previous iteration is less than $10^{-4}$, and (3) the sum of the differences between the current $\boldsymbol{\Phi}$ and $\boldsymbol{\Phi}$ from the previous iteration is less than $10^{-4}$.

\subsection{Construction details on alternative cell type networks}\label{subsec:network} 

Four alternative cell type networks were constructed. The first 50 PCs were computed based on the top 2,000 highly variable genes. Then for the first network (Supplementary Figure~\ref{fig:mouse_supp3}A), the Euclidean distances among the mean centers of the cell types were calculated and then converted to affinities through a Gaussian kernel, then the two cell types were considered connected in the final network if the affinity between them was larger than 0.8. The second network (Supplementary Figure~\ref{fig:mouse_supp3}B) was constructed under the same way, except that the median centers were computed instead of the mean centers. For the third and forth networks (Supplementary Figure~\ref{fig:mouse_supp3}C, D), two cell types were connected if their Euclidean distance between the mean centers or median centers was less than 17. 

\section{Supplementary Figures}

\begin{figure*}[!t]%
\centering\includegraphics[width=16cm]{Fig/vary_ns.eps}
{\color{black!20}}
\caption{Simulation results \textcolor{red}{for method set (1)} under Scenario 2. The sensitivity, specificity, and FDR are plotted under different $n_s$s for DESesq2, edgeR, limma-voom alone (w/o MRF), or for the MRF model initialized with those methods (w/ MRF).}\label{fig:vary_ns}
\end{figure*}

\begin{figure*}[!t]%
\centering\includegraphics[width=16cm]{Fig/vary_tau.eps}
{\color{black!20}}
\caption{Simulation results \textcolor{red}{for method set (1)} under Scenario 3. The sensitivity, specificity, and FDR are plotted under different $\tau$s for DESesq2, edgeR, limma-voom alone (w/o MRF), or for the MRF model initialized with those methods (w/ MRF).}\label{fig:vary_tau}
\end{figure*}

\begin{figure*}[!t]%
\centering\includegraphics[width=16cm]{Fig/simu_supp_sceda.eps}
{\color{black!20}}
\caption{\textcolor{red}{Simulation results for scDEA under under Scenario 1. The sensitivity (A), specificity (B), and FDR (C) for different $n_c$.}}\label{fig:simu_supp_scdea}
\end{figure*}

\begin{figure*}[!t]%
\centering\includegraphics[width=16cm]{Fig/simu_supp_others.eps}
{\color{black!20}}
\caption{\textcolor{red}{Simulation results for method set (3) under under Scenario 1. The sensitivity (A), specificity (B), and FDR (C) for different $n_c$.}}\label{fig:simu_supp_others}
\end{figure*}

\begin{figure*}[!t]%
\centering\includegraphics[width=16cm]{Fig/simu_supp_random.eps}
{\color{black!20}}
\caption{\textcolor{red}{Simulation results under randomly initialized $\boldsymbol{\hat{X}}$. The sensitivity, specificity, and FDR under Scenario 1 (A), 2 (B), and 3 (C).}}\label{fig:simu_supp_random}
\end{figure*}

\begin{figure*}[!t]%
\centering\includegraphics[width=16cm]{Fig/mouse_supp1.eps}
{\color{black!20}}
\caption{\textcolor{red}{edgeR-MARBLES} parameter distribution, consensus clustering and pathway analysis of the mouse DE genes. (A) Histograms of the estimated model parameter $\gamma$ (top) and $\beta$ (bottom) across all genes. \textcolor{red}{(B) Proportion of logFC of the same sign or different signs between similar cell types for DE genes identified by MARBLES.} (C) M3C clustering results of the union of the DE genes across cell types. Each row represents a gene, and the color of each row shows the cell-type-specific pseudobulk expression normalized to the mean of control samples on the log scale. (D) The IPA analysis of the genes in consensus group 3 (BH corrected p value $<$ 0.005 and gene ratio $>$ 0.1).}\label{fig:mouse_supp1}
\end{figure*}

\begin{figure*}[!t]%
\centering\includegraphics[width=16cm]{Fig/mouse_supp3.eps}
{\color{black!20}}
\caption{\textcolor{red}{edgeR-MARBLES performance under misspecified cell type networks. (A) Network based on the affinity of the mean center of each cell type cluster. (B) Network based on the affinity of the median center of each cell type cluster. (C) Network based on the distance of the mean center of each cell type cluster. (D) Network based on the distance of the median center of each cell type cluster. (E) Cell-type-specific DE genes identified by MARBLES under different networks. Domain: the main network; Affinity mean: network in (A); Affinity median: network in (B); Distance mean: network in (C); Distance median: network in (D). (F-K) Comparison of DE genes in excitatory neurons (F), inhibitory neurons (G),  OPCs (H), oligodendrocytes (I), microglia (J), astrocytes (K) across different models.}}\label{fig:mouse_supp3}
\end{figure*}

\begin{figure*}[!t]%
\centering\includegraphics[width=16cm]{Fig/mouse_supp2.eps}
{\color{black!20}}
\caption{\textcolor{red}{scDEA-MARBLES results on the LPS mouse cortex data. (A) Venn diagrams showing the gene sets identified by scDEA alone or scDEA-MARBLES for each cell type. (B) The top IPA pathways of the DE genes in microglia identified by both scDEA and MARBLES (Intersection) or MARBLES only (MRF only).}}\label{fig:mouse_supp2}
\end{figure*}

\begin{figure*}[!t]%
\centering\includegraphics[width=16cm]{Fig/pd_supp.eps}
{\color{black!20}}
\caption{Results from PD human data analysis. (A) The UMAP plot of the PD dataset colored by cell type (left) and treatment condition (right). (B-C) Histograms of the estimated model parameter $\gamma$ and $\beta$ across all genes for \textcolor{red}{edgeR-MARBLES model (B) and scDEA-MARBLES model (C). (D) Venn diagrams showing the gene sets identified by scDEA alone or scDEA-MARBLES for each cell type. (E) Proportion of logFC of the same sign or different signs between similar cell types for DE genes identified by MARBLES.}  (F-H) Scatter plots of the pseudobulk-level mean expression of each gene for PD and HC in microglia (F), oligodendrocytes (G), and OPCs (H). Top 10 DE genes based on mean expression value of the pseudobulk data in log scale are shown for each cell type.}\label{fig:pd_supp}
\end{figure*}

\end{document}
